# Supplementary material for: Robust CRISPR/Mb2Cas12a genome editing tools in cotton plants
Source: Imeta. 2024 Jun 4;3(3):e209. doi: 10.1002/imt2.209 (PMC11183160; doi:10.1002/imt2.209)
Supplement: Supplementary file 2 — Table S1: The editing efficiency of edited plants. Table S2: Primers used for vector construction. Table S3: Primers used for positive test. Table S4: The crRNA sequences, Barcode primer sequences and amplicon sequences for GhPGF gene. Table S5: The crRNA sequences, Barcode primer sequences and amplicon sequences for GhCLA1 gene. Table S6: The crRNA sequences, primer sequences and amplicon sequences for eight genes. Table S7: Primers used for T0 off‐target sites with Sanger sequencing at GhPGF‐crRNA1 target site. Table S8: Primers used for Sanger sequencing at GhPGF‐crRNA1 target site. Table S9: Summary of genome‐wide potential off‐targets predictions by Cas‐OFFinder tools for target GhPGF‐crRNA1. [file IMT2-3-e209-s001.xlsx]

## Sheet: Table S1
Table S1. The editing efficiency of edited plants.
Target	Strategy	Editing efficiency (%)	Target	Strategy	Editing efficiency (%)	Target	Strategy	Editing efficiency (%)	Target	Strategy	Editing efficiency (%)
GhPGF-crRNA1	Strategy 1	65.6	GhPGF-crRNA2	Strategy 1	9.02	GhCLA1-crRNA1	Strategy 1	2.49	GhCLA1-crRNA2	Strategy 1	34.95
GhPGF-crRNA1	Strategy 1	86.53	GhPGF-crRNA2	Strategy 1	4.9	GhCLA1-crRNA1	Strategy 1	3.55	GhCLA1-crRNA2	Strategy 1	5.9
GhPGF-crRNA1	Strategy 1	77.11	GhPGF-crRNA2	Strategy 1	81.38	GhCLA1-crRNA1	Strategy 1	26.57	GhCLA1-crRNA2	Strategy 1	2.62
GhPGF-crRNA1	Strategy 1	80.1	GhPGF-crRNA2	Strategy 1	41.7	GhCLA1-crRNA1	Strategy 1	2.6	GhCLA1-crRNA2	Strategy 1	20.1
GhPGF-crRNA1	Strategy 1	88.82	GhPGF-crRNA2	Strategy 1	46.59	GhCLA1-crRNA1	Strategy 1	1.2	GhCLA1-crRNA2	Strategy 1	4.36
GhPGF-crRNA1	Strategy 1	78.6	GhPGF-crRNA2	Strategy 1	1.41	GhCLA1-crRNA1	Strategy 2	20.67	GhCLA1-crRNA2	Strategy 1	8.15
GhPGF-crRNA1	Strategy 1	78.33	GhPGF-crRNA2	Strategy 1	37.92	GhCLA1-crRNA1	Strategy 2	41.17	GhCLA1-crRNA2	Strategy 1	66.34
GhPGF-crRNA1	Strategy 1	81.78	GhPGF-crRNA2	Strategy 1	26.36	GhCLA1-crRNA1	Strategy 2	3.52	GhCLA1-crRNA2	Strategy 1	2.52
GhPGF-crRNA1	Strategy 1	90.21	GhPGF-crRNA2	Strategy 1	19.24	GhCLA1-crRNA1	Strategy 2	4.14	GhCLA1-crRNA2	Strategy 1	2.68
GhPGF-crRNA1	Strategy 1	73.51	GhPGF-crRNA2	Strategy 1	1.03	GhCLA1-crRNA1	Strategy 2	27.68	GhCLA1-crRNA2	Strategy 1	4.2
GhPGF-crRNA1	Strategy 1	63.5	GhPGF-crRNA2	Strategy 1	1.02	GhCLA1-crRNA1	Strategy 2	30.08	GhCLA1-crRNA2	Strategy 1	16.26
GhPGF-crRNA1	Strategy 1	24.76	GhPGF-crRNA2	Strategy 1	2.52	GhCLA1-crRNA1	Strategy 2	8.09	GhCLA1-crRNA2	Strategy 1	14.63
GhPGF-crRNA1	Strategy 1	86.85	GhPGF-crRNA2	Strategy 1	8.64	GhCLA1-crRNA1	Strategy 2	3.52	GhCLA1-crRNA2	Strategy 1	3.33
GhPGF-crRNA1	Strategy 1	81.04	GhPGF-crRNA2	Strategy 1	15.53	GhCLA1-crRNA1	Strategy 2	4.39	GhCLA1-crRNA2	Strategy 1	6.93
GhPGF-crRNA1	Strategy 1	69.65	GhPGF-crRNA2	Strategy 1	8.96	GhCLA1-crRNA1	Strategy 2	2.99	GhCLA1-crRNA2	Strategy 1	3.3
GhPGF-crRNA1	Strategy 1	79.98	GhPGF-crRNA2	Strategy 1	10.69	GhCLA1-crRNA1	Strategy 2	6.44	GhCLA1-crRNA2	Strategy 1	40.37
GhPGF-crRNA1	Strategy 1	94.62	GhPGF-crRNA2	Strategy 1	1.02	GhCLA1-crRNA1	Strategy 2	28.58	GhCLA1-crRNA2	Strategy 1	1.18
GhPGF-crRNA1	Strategy 1	77.43	GhPGF-crRNA2	Strategy 1	9.74	GhCLA1-crRNA1	Strategy 2	2.62	GhCLA1-crRNA2	Strategy 1	3.07
GhPGF-crRNA1	Strategy 1	48.16	GhPGF-crRNA2	Strategy 1	10.71	GhCLA1-crRNA1	Strategy 2	40.26	GhCLA1-crRNA2	Strategy 1	71.34
GhPGF-crRNA1	Strategy 1	86.9	GhPGF-crRNA2	Strategy 1	9.43	GhCLA1-crRNA1	Strategy 2	6.55	GhCLA1-crRNA2	Strategy 2	5.78
GhPGF-crRNA1	Strategy 1	33.09	GhPGF-crRNA2	Strategy 1	44.82	GhCLA1-crRNA1	Strategy 2	22.59	GhCLA1-crRNA2	Strategy 2	17.76
GhPGF-crRNA1	Strategy 1	23.98	GhPGF-crRNA2	Strategy 1	31.7	GhCLA1-crRNA1	Strategy 2	6.74	GhCLA1-crRNA2	Strategy 2	6.87
GhPGF-crRNA1	Strategy 1	28.47	GhPGF-crRNA2	Strategy 1	3.26	GhCLA1-crRNA1	Strategy 2	24.84	GhCLA1-crRNA2	Strategy 2	47.81
GhPGF-crRNA1	Strategy 1	12.49	GhPGF-crRNA2	Strategy 2	27.16	GhCLA1-crRNA1	Strategy 2	55.05	GhCLA1-crRNA2	Strategy 2	18.08
GhPGF-crRNA1	Strategy 1	49.81	GhPGF-crRNA2	Strategy 2	3.26	GhCLA1-crRNA1	Strategy 2	2.22	GhCLA1-crRNA2	Strategy 2	39.6
GhPGF-crRNA1	Strategy 1	10.58	GhPGF-crRNA2	Strategy 2	9.02	GhCLA1-crRNA1	Strategy 2	2.58	GhCLA1-crRNA2	Strategy 2	21.08
GhPGF-crRNA1	Strategy 1	96.21	GhPGF-crRNA2	Strategy 2	46.25	GhCLA1-crRNA1	Strategy 2	12.9	GhCLA1-crRNA2	Strategy 2	16.22
GhPGF-crRNA1	Strategy 1	34.46	GhPGF-crRNA2	Strategy 2	4.9	GhCLA1-crRNA1	Strategy 2	24.86	GhCLA1-crRNA2	Strategy 2	41.09
GhPGF-crRNA1	Strategy 1	77.87	GhPGF-crRNA2	Strategy 2	71.38	GhCLA1-crRNA1	Strategy 3	25.85	GhCLA1-crRNA2	Strategy 2	5.52
GhPGF-crRNA1	Strategy 1	29.45	GhPGF-crRNA2	Strategy 2	1.41	GhCLA1-crRNA1	Strategy 3	0	GhCLA1-crRNA2	Strategy 2	13.17
GhPGF-crRNA1	Strategy 1	58.33	GhPGF-crRNA2	Strategy 2	37.92	GhCLA1-crRNA1	Strategy 3	51.77	GhCLA1-crRNA2	Strategy 2	25.46
GhPGF-crRNA1	Strategy 1	76.02	GhPGF-crRNA2	Strategy 2	26.36	GhCLA1-crRNA1	Strategy 3	7.94	GhCLA1-crRNA2	Strategy 2	22.77
GhPGF-crRNA1	Strategy 1	60.47	GhPGF-crRNA2	Strategy 2	19.24				GhCLA1-crRNA2	Strategy 2	22.78
GhPGF-crRNA1	Strategy 1	63.77	GhPGF-crRNA2	Strategy 2	1.03				GhCLA1-crRNA2	Strategy 2	13.09
GhPGF-crRNA1	Strategy 1	72.78	GhPGF-crRNA2	Strategy 2	1.02				GhCLA1-crRNA2	Strategy 2	18.86
GhPGF-crRNA1	Strategy 1	71.6	GhPGF-crRNA2	Strategy 2	2.52				GhCLA1-crRNA2	Strategy 2	28.05
GhPGF-crRNA1	Strategy 1	69.01	GhPGF-crRNA2	Strategy 2	8.64				GhCLA1-crRNA2	Strategy 2	32.08
GhPGF-crRNA1	Strategy 2	79.11	GhPGF-crRNA2	Strategy 2	15.53				GhCLA1-crRNA2	Strategy 2	33.71
GhPGF-crRNA1	Strategy 2	29.86	GhPGF-crRNA2	Strategy 2	8.96				GhCLA1-crRNA2	Strategy 2	23.33
GhPGF-crRNA1	Strategy 2	74.68	GhPGF-crRNA2	Strategy 2	10.69				GhCLA1-crRNA2	Strategy 2	33.54
GhPGF-crRNA1	Strategy 2	83.68	GhPGF-crRNA2	Strategy 2	1.02				GhCLA1-crRNA2	Strategy 2	23.66
GhPGF-crRNA1	Strategy 2	60.69	GhPGF-crRNA2	Strategy 2	9.74				GhCLA1-crRNA2	Strategy 2	17.34
GhPGF-crRNA1	Strategy 2	71.72	GhPGF-crRNA2	Strategy 2	10.71				GhCLA1-crRNA2	Strategy 2	30.06
GhPGF-crRNA1	Strategy 2	64.59	GhPGF-crRNA2	Strategy 2	9.43				GhCLA1-crRNA2	Strategy 2	38.52
GhPGF-crRNA1	Strategy 2	68.72	GhPGF-crRNA2	Strategy 2	44.82				GhCLA1-crRNA2	Strategy 2	3.29
GhPGF-crRNA1	Strategy 2	92.53	GhPGF-crRNA2	Strategy 2	31.7				GhCLA1-crRNA2	Strategy 3	73.67
GhPGF-crRNA1	Strategy 2	83.42	GhPGF-crRNA2	Strategy 3	59.7				GhCLA1-crRNA2	Strategy 3	41.39
GhPGF-crRNA1	Strategy 2	8.57	GhPGF-crRNA2	Strategy 3	40.78				GhCLA1-crRNA2	Strategy 3	43.7
GhPGF-crRNA1	Strategy 2	38.2	GhPGF-crRNA2	Strategy 3	29.55				GhCLA1-crRNA2	Strategy 3	8.9
GhPGF-crRNA1	Strategy 2	43.1	GhPGF-crRNA2	Strategy 3	43.17				GhCLA1-crRNA2	Strategy 3	3.76
GhPGF-crRNA1	Strategy 2	91.19	GhPGF-crRNA2	Strategy 3	29.66				GhCLA1-crRNA2	Strategy 3	46.82
GhPGF-crRNA1	Strategy 2	45.89	GhPGF-crRNA2	Strategy 3	4.94				GhCLA1-crRNA2	Strategy 3	57.63
GhPGF-crRNA1	Strategy 2	64.98	GhPGF-crRNA2	Strategy 3	49.19				GhCLA1-crRNA2	Strategy 3	21.72
GhPGF-crRNA1	Strategy 2	80.49	GhPGF-crRNA2	Strategy 3	61.09				GhCLA1-crRNA2	Strategy 3	47.12
GhPGF-crRNA1	Strategy 2	19.47	GhPGF-crRNA2	Strategy 3	14.63				GhCLA1-crRNA2	Strategy 3	60.15
GhPGF-crRNA1	Strategy 2	94.33	GhPGF-crRNA2	Strategy 3	1.17				GhCLA1-crRNA2	Strategy 3	15.12
GhPGF-crRNA1	Strategy 2	69.54	GhPGF-crRNA2	Strategy 3	14.55				GhCLA1-crRNA2	Strategy 3	34.52
GhPGF-crRNA1	Strategy 2	58.29	GhPGF-crRNA2	Strategy 3	16.92				GhCLA1-crRNA2	Strategy 3	76.98
GhPGF-crRNA1	Strategy 2	86.21	GhPGF-crRNA2	Strategy 3	6.13				GhCLA1-crRNA2	Strategy 3	78.18
GhPGF-crRNA1	Strategy 2	82.41	GhPGF-crRNA2	Strategy 3	7.48
GhPGF-crRNA1	Strategy 2	27.89	GhPGF-crRNA2	Strategy 3	17.75
GhPGF-crRNA1	Strategy 2	60.26	GhPGF-crRNA2	Strategy 3	47.36
GhPGF-crRNA1	Strategy 2	21.13	GhPGF-crRNA2	Strategy 3	18.09
GhPGF-crRNA1	Strategy 2	13.39	GhPGF-crRNA2	Strategy 3	48.68
GhPGF-crRNA1	Strategy 2	18.55	GhPGF-crRNA2	Strategy 3	23.71
GhPGF-crRNA1	Strategy 2	86.33	GhPGF-crRNA2	Strategy 3	32.87
GhPGF-crRNA1	Strategy 2	55.08	GhPGF-crRNA2	Strategy 3	25
GhPGF-crRNA1	Strategy 2	63.28	GhPGF-crRNA2	Strategy 3	12.08
GhPGF-crRNA1	Strategy 3	68.05	GhPGF-crRNA2	Strategy 3	14.56
GhPGF-crRNA1	Strategy 3	84.27	GhPGF-crRNA2	Strategy 3	13.18
GhPGF-crRNA1	Strategy 3	81.12	GhPGF-crRNA2	Strategy 3	34.32
GhPGF-crRNA1	Strategy 3	17.82	GhPGF-crRNA2	Strategy 3	7.71
GhPGF-crRNA1	Strategy 3	85.01
GhPGF-crRNA1	Strategy 3	66.32
GhPGF-crRNA1	Strategy 3	18.23
GhPGF-crRNA1	Strategy 3	47.5
GhPGF-crRNA1	Strategy 3	85.23
GhPGF-crRNA1	Strategy 3	83.82
GhPGF-crRNA1	Strategy 3	71.19
GhPGF-crRNA1	Strategy 3	38.63
GhPGF-crRNA1	Strategy 3	10.18
GhPGF-crRNA1	Strategy 3	77.4
GhPGF-crRNA1	Strategy 3	78.2
GhPGF-crRNA1	Strategy 3	68.16
GhPGF-crRNA1	Strategy 3	50.63
GhPGF-crRNA1	Strategy 3	48.67
GhPGF-crRNA1	Strategy 3	89.55
GhPGF-crRNA1	Strategy 3	49.84
GhPGF-crRNA1	Strategy 3	91.44
GhPGF-crRNA1	Strategy 3	91.95
GhPGF-crRNA1	Strategy 3	72.16
GhPGF-crRNA1	Strategy 3	66.09
GhPGF-crRNA1	Strategy 3	44.47
GhPGF-crRNA1	Strategy 3	28.03
GhPGF-crRNA1	Strategy 3	51.89
GhPGF-crRNA1	Strategy 3	3.81
GhPGF-crRNA1	Strategy 3	88.49
GhPGF-crRNA1	Strategy 3	76.15

## Sheet: Table S2
Table S2. Primers used for vector construction.
Name	sequence	Description
GhPGF-crRNA1-F	AGATTCATGGGGCGATGGCTATTTTCG	GhPGF-crRNA1
GhPGF-crRNA1-R1	TGTTCGAAAATAGCCATCGCCCCATGA	GhPGF-crRNA1
GhPGF-crRNA1-R2	GGCCCGAAAATAGCCATCGCCCCATGA	GhPGF-crRNA1
GhPGF-crRNA2-F	AGATAGGTGATCAAAAGGAGCGGATTC	GhPGF-crRNA2
GhPGF-crRNA2-R1	TGTTGAATCCGCTCCTTTTGATCACCT	GhPGF-crRNA2
GhPGF-crRNA2-R2	GGCCGAATCCGCTCCTTTTGATCACCT	GhPGF-crRNA2
GhCLA1-crRNA1-F	AGATTCTGCCAACTGCCAATCTCGACG	GhCLA1-crRNA1
GhCLA1-crRNA1-R1	TGTTCGTCGAGATTGGCAGTTGGCAGA	GhCLA1-crRNA1
GhCLA1-crRNA1-R2	GGCCCGTCGAGATTGGCAGTTGGCAGA	GhCLA1-crRNA1
GhCLA1-crRNA2-F	AGATCTGAGGCTTTGATTGCGGAAGCT	GhCLA1-crRNA2
GhCLA1-crRNA2-R1	TGTTAGCTTCCGCAATCAAAGCCTCAG	GhCLA1-crRNA2
GhCLA1-crRNA2-R2	GGCCAGCTTCCGCAATCAAAGCCTCAG	GhCLA1-crRNA2
TX1312-A1	ctcaAGATTCATGGGGCGATGGCTATTTTCGAACAAAGCACCAGTGGTCTAGTGGTA	8 TTTV crRNA sites seperated by tRNA to be cloned into cotton Cas12a bacbone
TX1312-A2	gtGAAGACCTGTACggtctcaAGATTCATGGGGCGATGGCTATTTTCGAACAAAGCA	8 TTTV crRNA sites seperated by tRNA to be cloned into cotton Cas12a bacbone
TX1312-B	gtGAAGACCTAACCCCGAAGGATGTAGGAAGAATCTACCATAGTAGAAATTATGCA	8 TTTV crRNA sites seperated by tRNA to be cloned into cotton Cas12a bacbone
TX1312-C	gtGAAGACCTGGTTGAACAAAGCACCAGTGGTCTAGTGGTA	8 TTTV crRNA sites seperated by tRNA to be cloned into cotton Cas12a bacbone
TX1312-D	gtGAAGACCTGTTGGCAGAATCTACCATAGTAGAAATTATGCA	8 TTTV crRNA sites seperated by tRNA to be cloned into cotton Cas12a bacbone
TX1312-E	gtGAAGACCTCAACTGCCAATCTCGACGAACAAAGCACCAGTGGTCTAGTGGTA	8 TTTV crRNA sites seperated by tRNA to be cloned into cotton Cas12a bacbone
TX1312-F	gtGAAGACCTCCAGATCTACCATAGTAGAAATTATGCA	8 TTTV crRNA sites seperated by tRNA to be cloned into cotton Cas12a bacbone
TX1312-G	gtGAAGACCTCTGGAACAAGTGGCACTGGTTGAAACAAAGCACCAGTGGTCTAGTGGTA	8 TTTV crRNA sites seperated by tRNA to be cloned into cotton Cas12a bacbone
TX1312-H1	GTACggtctcaGAGGATTCACGTCCCATATCTACCATAGTAGAAATTATGCA	8 TTTV crRNA sites seperated by tRNA to be cloned into cotton Cas12a bacbone
TX1312-H2	gtGAAGACCTGTACggtctcaGAGGATTCACGTCCCATA	8 TTTV crRNA sites seperated by tRNA to be cloned into cotton Cas12a bacbone
TX1313-A	gtGAAGACCTGTACggtctcaCCTCGCCAACAACAAAGCACCAGTGGTCTAGTGGTA	8 TTTV crRNA sites seperated by tRNA to be cloned into cotton Cas12a bacbone
TX1313-B	gtGAAGACCTCTATTGCGGCTCATTTGCATCTACCATAGTAGAAATTATGCA	8 TTTV crRNA sites seperated by tRNA to be cloned into cotton Cas12a bacbone
TX1313-C	gtGAAGACCTATAGCCGACAACAAAGCACCAGTGGTCTAGTGGTA	8 TTTV crRNA sites seperated by tRNA to be cloned into cotton Cas12a bacbone
TX1313-D	gtGAAGACCTATGCTACATCTACCATAGTAGAAATTATGCA	8 TTTV crRNA sites seperated by tRNA to be cloned into cotton Cas12a bacbone
TX1313-E	gtGAAGACCTGCATGAGCCAAACCAACATCAACAAAGCACCAGTGGTCTAGTGGTA	8 TTTV crRNA sites seperated by tRNA to be cloned into cotton Cas12a bacbone
TX1313-F1	ctcaTGTTGGAAAAGGGTTGTGGGAGAAAGTATCTACCATAGTAGAAATTATGCA	8 TTTV crRNA sites seperated by tRNA to be cloned into cotton Cas12a bacbone
TX1313-F2	gtGAAGACCTGTACggtctcaTGTTGGAAAAGGGTTGTGGGAGAAAGTA	8 TTTV crRNA sites seperated by tRNA to be cloned into cotton Cas12a bacbone
TX1314-A1	ctcaAGATGACAACCCCGAAGGATGTAGGAAAACAAAGCACCAGTGGTCTAGTGGTA	8 TTV crRNA sites seperated by tRNA to be cloned into cotton Cas12a bacbone
TX1314-A2	gtGAAGACCTGTACggtctcaAGATGACAACCCCGAAGGATGTA	8 TTV crRNA sites seperated by tRNA to be cloned into cotton Cas12a bacbone
TX1314-B	gtGAAGACCTGCATGGATGGATCTACCATAGTAGAAATTATGCA	8 TTV crRNA sites seperated by tRNA to be cloned into cotton Cas12a bacbone
TX1314-C	gtGAAGACCTATGCTGCAATGGGAGGTAACAAAGCACCAGTGGTCTAGTGGTA	8 TTV crRNA sites seperated by tRNA to be cloned into cotton Cas12a bacbone
TX1314-D	gtGAAGACCTCGTTGGTGCAGATGGTCATCTACCATAGTAGAAATTATGCA	8 TTV crRNA sites seperated by tRNA to be cloned into cotton Cas12a bacbone
TX1314-E	gtGAAGACCTAACGAGGCCAAACAAAGCACCAGTGGTCTAGTGGTA	8 TTV crRNA sites seperated by tRNA to be cloned into cotton Cas12a bacbone
TX1314-F	gtGAAGACCTCCAGTTATCTACCATAGTAGAAATTATGCA	8 TTV crRNA sites seperated by tRNA to be cloned into cotton Cas12a bacbone
TX1314-G	gtGAAGACCTCTGGGTGCAAAGGAGGTTCCAAACAAAGCACCAGTGGTCTAGTGGTA	8 TTV crRNA sites seperated by tRNA to be cloned into cotton Cas12a bacbone
TX1314-H	gtGAAGACCTGTACggtctcaTGAGATCTACCATAGTAGAAATTATGCA	8 TTV crRNA sites seperated by tRNA to be cloned into cotton Cas12a bacbone
TX1315-A1	ggtctcaCTCAAGTTGGAGTTGGCGAGGATAACAAAGCACCAGTGGTCTAGTGGTA	8 TTV crRNA sites seperated by tRNA to be cloned into cotton Cas12a bacbone
TX1315-A2	gtGAAGACCTGTACggtctcaCTCAAGTTGGAGTTGGCGAGGATA	8 TTV crRNA sites seperated by tRNA to be cloned into cotton Cas12a bacbone
TX1315-B	gtGAAGACCTACTCCAATCTACCATAGTAGAAATTATGCA	8 TTV crRNA sites seperated by tRNA to be cloned into cotton Cas12a bacbone
TX1315-C	gtGAAGACCTGAGTCCATGGCCCTTTCTTCAAACAAAGCACCAGTGGTCTAGTGGTA	8 TTV crRNA sites seperated by tRNA to be cloned into cotton Cas12a bacbone
TX1315-D	gtGAAGACCTTCCAGTGACTACACGTTGCATCTACCATAGTAGAAATTATGCA	8 TTV crRNA sites seperated by tRNA to be cloned into cotton Cas12a bacbone
TX1315-E	gtGAAGACCTTGGATTGTAACAAAGCACCAGTGGTCTAGTGGTA	8 TTV crRNA sites seperated by tRNA to be cloned into cotton Cas12a bacbone
TX1315-F1	ggtctcaTGTTCTTGGAGAACCCAATAGACAGGCATCTACCATAGTAGAAATTATGCA	8 TTV crRNA sites seperated by tRNA to be cloned into cotton Cas12a bacbone
TX1315-F2	gtGAAGACCTGTACggtctcaTGTTCTTGGAGAACCCAATAGACAGGCA	8 TTV crRNA sites seperated by tRNA to be cloned into cotton Cas12a bacbone

## Sheet: Table S3
Table S3. Primers used for positive test.
primers	Sequence(5'-3')
NPTII-F	ACTGGGCACAACAGACAATCG
NPTII-R	GCATCAGCCATGATGGATACTTT
Mb2Cas12a-F	TGCCAGTAATTTATGCTAAGAACTA
Mb2Cas12a-R	TGGAAGCCTGTGAAGTAGGTTGA
Strategy 1 crRNA-F	GGACGTGGTAGCATACTTCA
Strategy 1 crRNA-R	GCCTCTTCGCTATTACGC
Strategy 2 crRNA-F	CATGTGTGATGTGCCTGTTAC
Strategy 2 crRNA-R	TAATTTATCCTAGTTTGCGCG
Strategy 3 crRNA-F	TCCTGAACGAGCTGAAGAATT
Strategy 3 crRNA-R	ATTGCGGGACTCTAATCATAAAA

## Sheet: Table S4
Table S4. The crRNA sequences, Barcode primer sequences and amplicon sequences for GhPGF gene.
Target gene/site	Protospacer sequence	PAM	Fwd PCR	Rev PCR	Amplicon
GhPGF:crRNA1	TCATGGGGCGATGGCTATTTTCG	TTTG	acggatGCCTGAATGGTGGGTATACTC	atccgtCGTCCATCACTTCATTAAAAT	GCCTGAATGGTGGGTATACTCCATTTTCTGGCAAGCTTCAAGGGATGTTGATGGTCGCGTTGTTTTGTCATGGGGCGATGGCTATTTTCGAGGGACCCGAGATGGTACGGGAAAATCCATCAATAGGCTGAGCCCTTCCAAATTGGGGTCCAGTTTCGAGAGGAAAAGGTCGGGAAAAGATCAGGTGCAAGCTTATTTTAATGAAGTGATGGACG
GhPGF:crRNA1	TCATGGGGCGATGGCTATTTTCG	TTTG	agctgaGCCTGAATGGTGGGTATACTC	tcagctCGTCCATCACTTCATTAAAAT	GCCTGAATGGTGGGTATACTCCATTTTCTGGCAAGCTTCAAGGGATGTTGATGGTCGCGTTGTTTTGTCATGGGGCGATGGCTATTTTCGAGGGACCCGAGATGGTACGGGAAAATCCATCAATAGGCTGAGCCCTTCCAAATTGGGGTCCAGTTTCGAGAGGAAAAGGTCGGGAAAAGATCAGGTGCAAGCTTATTTTAATGAAGTGATGGACG
GhPGF:crRNA1	TCATGGGGCGATGGCTATTTTCG	TTTG	catgatCGTCCATCACTTCATTAAAAT	atcatgGCCTGAATGGTGGGTATACTC	GCCTGAATGGTGGGTATACTCCATTTTCTGGCAAGCTTCAAGGGATGTTGATGGTCGCGTTGTTTTGTCATGGGGCGATGGCTATTTTCGAGGGACCCGAGATGGTACGGGAAAATCCATCAATAGGCTGAGCCCTTCCAAATTGGGGTCCAGTTTCGAGAGGAAAAGGTCGGGAAAAGATCAGGTGCAAGCTTATTTTAATGAAGTGATGGACG
GhPGF:crRNA1	TCATGGGGCGATGGCTATTTTCG	TTTG	catgtaGCCTGAATGGTGGGTATACTC	tacatgCGTCCATCACTTCATTAAAAT	GCCTGAATGGTGGGTATACTCCATTTTCTGGCAAGCTTCAAGGGATGTTGATGGTCGCGTTGTTTTGTCATGGGGCGATGGCTATTTTCGAGGGACCCGAGATGGTACGGGAAAATCCATCAATAGGCTGAGCCCTTCCAAATTGGGGTCCAGTTTCGAGAGGAAAAGGTCGGGAAAAGATCAGGTGCAAGCTTATTTTAATGAAGTGATGGACG
GhPGF:crRNA1	TCATGGGGCGATGGCTATTTTCG	TTTG	cggtggGCCTGAATGGTGGGTATACTC	ccaccgCGTCCATCACTTCATTAAAAT	GCCTGAATGGTGGGTATACTCCATTTTCTGGCAAGCTTCAAGGGATGTTGATGGTCGCGTTGTTTTGTCATGGGGCGATGGCTATTTTCGAGGGACCCGAGATGGTACGGGAAAATCCATCAATAGGCTGAGCCCTTCCAAATTGGGGTCCAGTTTCGAGAGGAAAAGGTCGGGAAAAGATCAGGTGCAAGCTTATTTTAATGAAGTGATGGACG
GhPGF:crRNA1	TCATGGGGCGATGGCTATTTTCG	TTTG	actaagCGTCCATCACTTCATTAAAAT	cttagtGCCTGAATGGTGGGTATACTC	GCCTGAATGGTGGGTATACTCCATTTTCTGGCAAGCTTCAAGGGATGTTGATGGTCGCGTTGTTTTGTCATGGGGCGATGGCTATTTTCGAGGGACCCGAGATGGTACGGGAAAATCCATCAATAGGCTGAGCCCTTCCAAATTGGGGTCCAGTTTCGAGAGGAAAAGGTCGGGAAAAGATCAGGTGCAAGCTTATTTTAATGAAGTGATGGACG
GhPGF:crRNA1	TCATGGGGCGATGGCTATTTTCG	TTTG	tactgcCGTCCATCACTTCATTAAAAT	gcagtaGCCTGAATGGTGGGTATACTC	GCCTGAATGGTGGGTATACTCCATTTTCTGGCAAGCTTCAAGGGATGTTGATGGTCGCGTTGTTTTGTCATGGGGCGATGGCTATTTTCGAGGGACCCGAGATGGTACGGGAAAATCCATCAATAGGCTGAGCCCTTCCAAATTGGGGTCCAGTTTCGAGAGGAAAAGGTCGGGAAAAGATCAGGTGCAAGCTTATTTTAATGAAGTGATGGACG
GhPGF:crRNA1	TCATGGGGCGATGGCTATTTTCG	TTTG	tttggcCGTCCATCACTTCATTAAAAT	gccaaaGCCTGAATGGTGGGTATACTC	GCCTGAATGGTGGGTATACTCCATTTTCTGGCAAGCTTCAAGGGATGTTGATGGTCGCGTTGTTTTGTCATGGGGCGATGGCTATTTTCGAGGGACCCGAGATGGTACGGGAAAATCCATCAATAGGCTGAGCCCTTCCAAATTGGGGTCCAGTTTCGAGAGGAAAAGGTCGGGAAAAGATCAGGTGCAAGCTTATTTTAATGAAGTGATGGACG
GhPGF:crRNA1	TCATGGGGCGATGGCTATTTTCG	TTTG	aatcgaCGTCCATCACTTCATTAAAAT	tcgattGCCTGAATGGTGGGTATACTC	GCCTGAATGGTGGGTATACTCCATTTTCTGGCAAGCTTCAAGGGATGTTGATGGTCGCGTTGTTTTGTCATGGGGCGATGGCTATTTTCGAGGGACCCGAGATGGTACGGGAAAATCCATCAATAGGCTGAGCCCTTCCAAATTGGGGTCCAGTTTCGAGAGGAAAAGGTCGGGAAAAGATCAGGTGCAAGCTTATTTTAATGAAGTGATGGACG
GhPGF:crRNA1	TCATGGGGCGATGGCTATTTTCG	TTTG	aacgcaCGTCCATCACTTCATTAAAAT	tgcgttGCCTGAATGGTGGGTATACTC	GCCTGAATGGTGGGTATACTCCATTTTCTGGCAAGCTTCAAGGGATGTTGATGGTCGCGTTGTTTTGTCATGGGGCGATGGCTATTTTCGAGGGACCCGAGATGGTACGGGAAAATCCATCAATAGGCTGAGCCCTTCCAAATTGGGGTCCAGTTTCGAGAGGAAAAGGTCGGGAAAAGATCAGGTGCAAGCTTATTTTAATGAAGTGATGGACG
GhPGF:crRNA1	TCATGGGGCGATGGCTATTTTCG	TTTG	ctataaCGTCCATCACTTCATTAAAAT	ttatagGCCTGAATGGTGGGTATACTC	GCCTGAATGGTGGGTATACTCCATTTTCTGGCAAGCTTCAAGGGATGTTGATGGTCGCGTTGTTTTGTCATGGGGCGATGGCTATTTTCGAGGGACCCGAGATGGTACGGGAAAATCCATCAATAGGCTGAGCCCTTCCAAATTGGGGTCCAGTTTCGAGAGGAAAAGGTCGGGAAAAGATCAGGTGCAAGCTTATTTTAATGAAGTGATGGACG
GhPGF:crRNA1	TCATGGGGCGATGGCTATTTTCG	TTTG	cggcaaCGTCCATCACTTCATTAAAAT	ttgccgGCCTGAATGGTGGGTATACTC	GCCTGAATGGTGGGTATACTCCATTTTCTGGCAAGCTTCAAGGGATGTTGATGGTCGCGTTGTTTTGTCATGGGGCGATGGCTATTTTCGAGGGACCCGAGATGGTACGGGAAAATCCATCAATAGGCTGAGCCCTTCCAAATTGGGGTCCAGTTTCGAGAGGAAAAGGTCGGGAAAAGATCAGGTGCAAGCTTATTTTAATGAAGTGATGGACG
GhPGF:crRNA2	AGGTGATCAAAAGGAGCGGATTC	TTTC	acaaatTCGATATTCAGTTCTGGGATCA	atttgtAGGCGAAATCCCCATCAG	TCGATATTCAGTTCTGGGATCAACAACAGCCTGGGTTCAAATCAACCTGCCCATGATTCCCAACCCCAAATCTCAACCCCAAGTATTCCTTTTGTTGATTTTGGAATGGTTTCAGGTGATCAAAAGGAGCGGATTCTTGAAGACAAACAACAAGTCGAGCCCAAGAAAGAAACTACAGGTTTAGGCCGTTCGTCATCGGAATCTGATGGGGATTTCGCCT
GhPGF:crRNA2	AGGTGATCAAAAGGAGCGGATTC	TTTC	acggggTCGATATTCAGTTCTGGGATCA	ccccgtAGGCGAAATCCCCATCAG	TCGATATTCAGTTCTGGGATCAACAACAGCCTGGGTTCAAATCAACCTGCCCATGATTCCCAACCCCAAATCTCAACCCCAAGTATTCCTTTTGTTGATTTTGGAATGGTTTCAGGTGATCAAAAGGAGCGGATTCTTGAAGACAAACAACAAGTCGAGCCCAAGAAAGAAACTACAGGTTTAGGCCGTTCGTCATCGGAATCTGATGGGGATTTCGCCT
GhPGF:crRNA2	AGGTGATCAAAAGGAGCGGATTC	TTTC	tcgctgAGGCGAAATCCCCATCAG	cagcgaTCGATATTCAGTTCTGGGATCA	TCGATATTCAGTTCTGGGATCAACAACAGCCTGGGTTCAAATCAACCTGCCCATGATTCCCAACCCCAAATCTCAACCCCAAGTATTCCTTTTGTTGATTTTGGAATGGTTTCAGGTGATCAAAAGGAGCGGATTCTTGAAGACAAACAACAAGTCGAGCCCAAGAAAGAAACTACAGGTTTAGGCCGTTCGTCATCGGAATCTGATGGGGATTTCGCCT
GhPGF:crRNA2	AGGTGATCAAAAGGAGCGGATTC	TTTC	ccccctTCGATATTCAGTTCTGGGATCA	agggggAGGCGAAATCCCCATCAG	TCGATATTCAGTTCTGGGATCAACAACAGCCTGGGTTCAAATCAACCTGCCCATGATTCCCAACCCCAAATCTCAACCCCAAGTATTCCTTTTGTTGATTTTGGAATGGTTTCAGGTGATCAAAAGGAGCGGATTCTTGAAGACAAACAACAAGTCGAGCCCAAGAAAGAAACTACAGGTTTAGGCCGTTCGTCATCGGAATCTGATGGGGATTTCGCCT
GhPGF:crRNA2	AGGTGATCAAAAGGAGCGGATTC	TTTC	cctctcTCGATATTCAGTTCTGGGATCA	gagaggAGGCGAAATCCCCATCAG	TCGATATTCAGTTCTGGGATCAACAACAGCCTGGGTTCAAATCAACCTGCCCATGATTCCCAACCCCAAATCTCAACCCCAAGTATTCCTTTTGTTGATTTTGGAATGGTTTCAGGTGATCAAAAGGAGCGGATTCTTGAAGACAAACAACAAGTCGAGCCCAAGAAAGAAACTACAGGTTTAGGCCGTTCGTCATCGGAATCTGATGGGGATTTCGCCT
GhPGF:crRNA2	AGGTGATCAAAAGGAGCGGATTC	TTTC	ctaacgAGGCGAAATCCCCATCAG	cgttagTCGATATTCAGTTCTGGGATCA	TCGATATTCAGTTCTGGGATCAACAACAGCCTGGGTTCAAATCAACCTGCCCATGATTCCCAACCCCAAATCTCAACCCCAAGTATTCCTTTTGTTGATTTTGGAATGGTTTCAGGTGATCAAAAGGAGCGGATTCTTGAAGACAAACAACAAGTCGAGCCCAAGAAAGAAACTACAGGTTTAGGCCGTTCGTCATCGGAATCTGATGGGGATTTCGCCT
GhPGF:crRNA2	AGGTGATCAAAAGGAGCGGATTC	TTTC	tatcagAGGCGAAATCCCCATCAG	ctgataTCGATATTCAGTTCTGGGATCA	TCGATATTCAGTTCTGGGATCAACAACAGCCTGGGTTCAAATCAACCTGCCCATGATTCCCAACCCCAAATCTCAACCCCAAGTATTCCTTTTGTTGATTTTGGAATGGTTTCAGGTGATCAAAAGGAGCGGATTCTTGAAGACAAACAACAAGTCGAGCCCAAGAAAGAAACTACAGGTTTAGGCCGTTCGTCATCGGAATCTGATGGGGATTTCGCCT
GhPGF:crRNA2	AGGTGATCAAAAGGAGCGGATTC	TTTC	ggccagAGGCGAAATCCCCATCAG	ctggccTCGATATTCAGTTCTGGGATCA	TCGATATTCAGTTCTGGGATCAACAACAGCCTGGGTTCAAATCAACCTGCCCATGATTCCCAACCCCAAATCTCAACCCCAAGTATTCCTTTTGTTGATTTTGGAATGGTTTCAGGTGATCAAAAGGAGCGGATTCTTGAAGACAAACAACAAGTCGAGCCCAAGAAAGAAACTACAGGTTTAGGCCGTTCGTCATCGGAATCTGATGGGGATTTCGCCT
GhPGF:crRNA2	AGGTGATCAAAAGGAGCGGATTC	TTTC	gcgtccAGGCGAAATCCCCATCAG	ggacgcTCGATATTCAGTTCTGGGATCA	TCGATATTCAGTTCTGGGATCAACAACAGCCTGGGTTCAAATCAACCTGCCCATGATTCCCAACCCCAAATCTCAACCCCAAGTATTCCTTTTGTTGATTTTGGAATGGTTTCAGGTGATCAAAAGGAGCGGATTCTTGAAGACAAACAACAAGTCGAGCCCAAGAAAGAAACTACAGGTTTAGGCCGTTCGTCATCGGAATCTGATGGGGATTTCGCCT
GhPGF:crRNA2	AGGTGATCAAAAGGAGCGGATTC	TTTC	gcgataAGGCGAAATCCCCATCAG	tatcgcTCGATATTCAGTTCTGGGATCA	TCGATATTCAGTTCTGGGATCAACAACAGCCTGGGTTCAAATCAACCTGCCCATGATTCCCAACCCCAAATCTCAACCCCAAGTATTCCTTTTGTTGATTTTGGAATGGTTTCAGGTGATCAAAAGGAGCGGATTCTTGAAGACAAACAACAAGTCGAGCCCAAGAAAGAAACTACAGGTTTAGGCCGTTCGTCATCGGAATCTGATGGGGATTTCGCCT
GhPGF:crRNA2	AGGTGATCAAAAGGAGCGGATTC	TTTC	ttctcaAGGCGAAATCCCCATCAG	tgagaaTCGATATTCAGTTCTGGGATCA	TCGATATTCAGTTCTGGGATCAACAACAGCCTGGGTTCAAATCAACCTGCCCATGATTCCCAACCCCAAATCTCAACCCCAAGTATTCCTTTTGTTGATTTTGGAATGGTTTCAGGTGATCAAAAGGAGCGGATTCTTGAAGACAAACAACAAGTCGAGCCCAAGAAAGAAACTACAGGTTTAGGCCGTTCGTCATCGGAATCTGATGGGGATTTCGCCT
GhPGF:crRNA2	AGGTGATCAAAAGGAGCGGATTC	TTTC	gccccaAGGCGAAATCCCCATCAG	tggggcTCGATATTCAGTTCTGGGATCA	TCGATATTCAGTTCTGGGATCAACAACAGCCTGGGTTCAAATCAACCTGCCCATGATTCCCAACCCCAAATCTCAACCCCAAGTATTCCTTTTGTTGATTTTGGAATGGTTTCAGGTGATCAAAAGGAGCGGATTCTTGAAGACAAACAACAAGTCGAGCCCAAGAAAGAAACTACAGGTTTAGGCCGTTCGTCATCGGAATCTGATGGGGATTTCGCCT

## Sheet: Table S5
Table S5. The crRNA sequences, Barcode primer sequences and amplicon sequences for GhCLA1 gene.
Target gene/site	Protospacer sequence	PAM	Fwd PCR	Rev PCR	Amplicon
GhCLA1:crRNA1	TCTGCCAACTGCCAATCTCGACG	TTTC	acgtgaGGTGATGGTGCTATGACTGC	tcacgtACTCCCTTTGCAACCTCTCT	GGTGATGGTGCTATGACTGCAGGACAAGCTTACGAAGCAATGAACAATGCCGGATATCTTGATTCTGATATGATTGTTATTCTTAATGACAATAAACAAGTTTCTCTGCCAACTGCCAATCTCGACGGACCTATACCACCTGTGGGAGCTTTGAGCAGTGCTCTCAGCAGGCTGCAATCAAACAGGCCTCTTAGAGAACTGAGAGAGGTTGCAAAGGGAGT
GhCLA1:crRNA1	TCTGCCAACTGCCAATCTCGACG	TTTC	agtagcGGTGATGGTGCTATGACTGC	gctactACTCCCTTTGCAACCTCTCT	GGTGATGGTGCTATGACTGCAGGACAAGCTTACGAAGCAATGAACAATGCCGGATATCTTGATTCTGATATGATTGTTATTCTTAATGACAATAAACAAGTTTCTCTGCCAACTGCCAATCTCGACGGACCTATACCACCTGTGGGAGCTTTGAGCAGTGCTCTCAGCAGGCTGCAATCAAACAGGCCTCTTAGAGAACTGAGAGAGGTTGCAAAGGGAGT
GhCLA1:crRNA1	TCTGCCAACTGCCAATCTCGACG	TTTC	tacatgACTCCCTTTGCAACCTCTCT	catgtaGGTGATGGTGCTATGACTGC	GGTGATGGTGCTATGACTGCAGGACAAGCTTACGAAGCAATGAACAATGCCGGATATCTTGATTCTGATATGATTGTTATTCTTAATGACAATAAACAAGTTTCTCTGCCAACTGCCAATCTCGACGGACCTATACCACCTGTGGGAGCTTTGAGCAGTGCTCTCAGCAGGCTGCAATCAAACAGGCCTCTTAGAGAACTGAGAGAGGTTGCAAAGGGAGT
GhCLA1:crRNA1	TCTGCCAACTGCCAATCTCGACG	TTTC	ccggacGGTGATGGTGCTATGACTGC	gtccggACTCCCTTTGCAACCTCTCT	GGTGATGGTGCTATGACTGCAGGACAAGCTTACGAAGCAATGAACAATGCCGGATATCTTGATTCTGATATGATTGTTATTCTTAATGACAATAAACAAGTTTCTCTGCCAACTGCCAATCTCGACGGACCTATACCACCTGTGGGAGCTTTGAGCAGTGCTCTCAGCAGGCTGCAATCAAACAGGCCTCTTAGAGAACTGAGAGAGGTTGCAAAGGGAGT
GhCLA1:crRNA1	TCTGCCAACTGCCAATCTCGACG	TTTC	cggacaGGTGATGGTGCTATGACTGC	tgtccgACTCCCTTTGCAACCTCTCT	GGTGATGGTGCTATGACTGCAGGACAAGCTTACGAAGCAATGAACAATGCCGGATATCTTGATTCTGATATGATTGTTATTCTTAATGACAATAAACAAGTTTCTCTGCCAACTGCCAATCTCGACGGACCTATACCACCTGTGGGAGCTTTGAGCAGTGCTCTCAGCAGGCTGCAATCAAACAGGCCTCTTAGAGAACTGAGAGAGGTTGCAAAGGGAGT
GhCLA1:crRNA1	TCTGCCAACTGCCAATCTCGACG	TTTC	gtaacgACTCCCTTTGCAACCTCTCT	cgttacGGTGATGGTGCTATGACTGC	GGTGATGGTGCTATGACTGCAGGACAAGCTTACGAAGCAATGAACAATGCCGGATATCTTGATTCTGATATGATTGTTATTCTTAATGACAATAAACAAGTTTCTCTGCCAACTGCCAATCTCGACGGACCTATACCACCTGTGGGAGCTTTGAGCAGTGCTCTCAGCAGGCTGCAATCAAACAGGCCTCTTAGAGAACTGAGAGAGGTTGCAAAGGGAGT
GhCLA1:crRNA1	TCTGCCAACTGCCAATCTCGACG	TTTC	cggaagACTCCCTTTGCAACCTCTCT	cttccgGGTGATGGTGCTATGACTGC	GGTGATGGTGCTATGACTGCAGGACAAGCTTACGAAGCAATGAACAATGCCGGATATCTTGATTCTGATATGATTGTTATTCTTAATGACAATAAACAAGTTTCTCTGCCAACTGCCAATCTCGACGGACCTATACCACCTGTGGGAGCTTTGAGCAGTGCTCTCAGCAGGCTGCAATCAAACAGGCCTCTTAGAGAACTGAGAGAGGTTGCAAAGGGAGT
GhCLA1:crRNA1	TCTGCCAACTGCCAATCTCGACG	TTTC	accaagACTCCCTTTGCAACCTCTCT	cttggtGGTGATGGTGCTATGACTGC	GGTGATGGTGCTATGACTGCAGGACAAGCTTACGAAGCAATGAACAATGCCGGATATCTTGATTCTGATATGATTGTTATTCTTAATGACAATAAACAAGTTTCTCTGCCAACTGCCAATCTCGACGGACCTATACCACCTGTGGGAGCTTTGAGCAGTGCTCTCAGCAGGCTGCAATCAAACAGGCCTCTTAGAGAACTGAGAGAGGTTGCAAAGGGAGT
GhCLA1:crRNA1	TCTGCCAACTGCCAATCTCGACG	TTTC	tctagcACTCCCTTTGCAACCTCTCT	gctagaGGTGATGGTGCTATGACTGC	GGTGATGGTGCTATGACTGCAGGACAAGCTTACGAAGCAATGAACAATGCCGGATATCTTGATTCTGATATGATTGTTATTCTTAATGACAATAAACAAGTTTCTCTGCCAACTGCCAATCTCGACGGACCTATACCACCTGTGGGAGCTTTGAGCAGTGCTCTCAGCAGGCTGCAATCAAACAGGCCTCTTAGAGAACTGAGAGAGGTTGCAAAGGGAGT
GhCLA1:crRNA1	TCTGCCAACTGCCAATCTCGACG	TTTC	taaaccACTCCCTTTGCAACCTCTCT	ggtttaGGTGATGGTGCTATGACTGC	GGTGATGGTGCTATGACTGCAGGACAAGCTTACGAAGCAATGAACAATGCCGGATATCTTGATTCTGATATGATTGTTATTCTTAATGACAATAAACAAGTTTCTCTGCCAACTGCCAATCTCGACGGACCTATACCACCTGTGGGAGCTTTGAGCAGTGCTCTCAGCAGGCTGCAATCAAACAGGCCTCTTAGAGAACTGAGAGAGGTTGCAAAGGGAGT
GhCLA1:crRNA1	TCTGCCAACTGCCAATCTCGACG	TTTC	caacacACTCCCTTTGCAACCTCTCT	gtgttgGGTGATGGTGCTATGACTGC	GGTGATGGTGCTATGACTGCAGGACAAGCTTACGAAGCAATGAACAATGCCGGATATCTTGATTCTGATATGATTGTTATTCTTAATGACAATAAACAAGTTTCTCTGCCAACTGCCAATCTCGACGGACCTATACCACCTGTGGGAGCTTTGAGCAGTGCTCTCAGCAGGCTGCAATCAAACAGGCCTCTTAGAGAACTGAGAGAGGTTGCAAAGGGAGT
GhCLA1:crRNA1	TCTGCCAACTGCCAATCTCGACG	TTTC	taagaaACTCCCTTTGCAACCTCTCT	ttcttaGGTGATGGTGCTATGACTGC	GGTGATGGTGCTATGACTGCAGGACAAGCTTACGAAGCAATGAACAATGCCGGATATCTTGATTCTGATATGATTGTTATTCTTAATGACAATAAACAAGTTTCTCTGCCAACTGCCAATCTCGACGGACCTATACCACCTGTGGGAGCTTTGAGCAGTGCTCTCAGCAGGCTGCAATCAAACAGGCCTCTTAGAGAACTGAGAGAGGTTGCAAAGGGAGT
GhCLA1:crRNA2	CTGAGGCTTTGATTGCGGAAGCT	TTTG	aatacgCACGGAGTGGTGAAGTTCG	cgtattATGTTGTTCGGCTATCCCC	CACGGAGTGGTGAAGTTCGATCCGGCAACTGGAAAGCAATTCAAAGGCAATTCTGCTACCCAGTCTTACACTACATATTTTGCTGAGGCTTTGATTGCGGAAGCTGAGGCAGACAAAAATATTGTTGCCATCCATGCTGCAATGGGAGGTGGAACCGGATTAAACCTCTTCCTCCGCCGGTTCCCACAAAGATGTTTCGATGTGGGGATAGCTGAACAACAT
GhCLA1:crRNA2	CTGAGGCTTTGATTGCGGAAGCT	TTTG	agtatcCACGGAGTGGTGAAGTTCG	gatactATGTTGTTCGGCTATCCCC	CACGGAGTGGTGAAGTTCGATCCGGCAACTGGAAAGCAATTCAAAGGCAATTCTGCTACCCAGTCTTACACTACATATTTTGCTGAGGCTTTGATTGCGGAAGCTGAGGCAGACAAAAATATTGTTGCCATCCATGCTGCAATGGGAGGTGGAACCGGATTAAACCTCTTCCTCCGCCGGTTCCCACAAAGATGTTTCGATGTGGGGATAGCTGAACAACAT
GhCLA1:crRNA2	CTGAGGCTTTGATTGCGGAAGCT	TTTG	gcattgATGTTGTTCGGCTATCCCC	caatgcCACGGAGTGGTGAAGTTCG	CACGGAGTGGTGAAGTTCGATCCGGCAACTGGAAAGCAATTCAAAGGCAATTCTGCTACCCAGTCTTACACTACATATTTTGCTGAGGCTTTGATTGCGGAAGCTGAGGCAGACAAAAATATTGTTGCCATCCATGCTGCAATGGGAGGTGGAACCGGATTAAACCTCTTCCTCCGCCGGTTCCCACAAAGATGTTTCGATGTGGGGATAGCTGAACAACAT
GhCLA1:crRNA2	CTGAGGCTTTGATTGCGGAAGCT	TTTG	catcttCACGGAGTGGTGAAGTTCG	aagatgATGTTGTTCGGCTATCCCC	CACGGAGTGGTGAAGTTCGATCCGGCAACTGGAAAGCAATTCAAAGGCAATTCTGCTACCCAGTCTTACACTACATATTTTGCTGAGGCTTTGATTGCGGAAGCTGAGGCAGACAAAAATATTGTTGCCATCCATGCTGCAATGGGAGGTGGAACCGGATTAAACCTCTTCCTCCGCCGGTTCCCACAAAGATGTTTCGATGTGGGGATAGCTGAACAACAT
GhCLA1:crRNA2	CTGAGGCTTTGATTGCGGAAGCT	TTTG	ccctggCACGGAGTGGTGAAGTTCG	ccagggATGTTGTTCGGCTATCCCC	CACGGAGTGGTGAAGTTCGATCCGGCAACTGGAAAGCAATTCAAAGGCAATTCTGCTACCCAGTCTTACACTACATATTTTGCTGAGGCTTTGATTGCGGAAGCTGAGGCAGACAAAAATATTGTTGCCATCCATGCTGCAATGGGAGGTGGAACCGGATTAAACCTCTTCCTCCGCCGGTTCCCACAAAGATGTTTCGATGTGGGGATAGCTGAACAACAT
GhCLA1:crRNA2	CTGAGGCTTTGATTGCGGAAGCT	TTTG	atggcgATGTTGTTCGGCTATCCCC	cgccatCACGGAGTGGTGAAGTTCG	CACGGAGTGGTGAAGTTCGATCCGGCAACTGGAAAGCAATTCAAAGGCAATTCTGCTACCCAGTCTTACACTACATATTTTGCTGAGGCTTTGATTGCGGAAGCTGAGGCAGACAAAAATATTGTTGCCATCCATGCTGCAATGGGAGGTGGAACCGGATTAAACCTCTTCCTCCGCCGGTTCCCACAAAGATGTTTCGATGTGGGGATAGCTGAACAACAT
GhCLA1:crRNA2	CTGAGGCTTTGATTGCGGAAGCT	TTTG	attaagATGTTGTTCGGCTATCCCC	cttaatCACGGAGTGGTGAAGTTCG	CACGGAGTGGTGAAGTTCGATCCGGCAACTGGAAAGCAATTCAAAGGCAATTCTGCTACCCAGTCTTACACTACATATTTTGCTGAGGCTTTGATTGCGGAAGCTGAGGCAGACAAAAATATTGTTGCCATCCATGCTGCAATGGGAGGTGGAACCGGATTAAACCTCTTCCTCCGCCGGTTCCCACAAAGATGTTTCGATGTGGGGATAGCTGAACAACAT
GhCLA1:crRNA2	CTGAGGCTTTGATTGCGGAAGCT	TTTG	gaccacATGTTGTTCGGCTATCCCC	gtggtcCACGGAGTGGTGAAGTTCG	CACGGAGTGGTGAAGTTCGATCCGGCAACTGGAAAGCAATTCAAAGGCAATTCTGCTACCCAGTCTTACACTACATATTTTGCTGAGGCTTTGATTGCGGAAGCTGAGGCAGACAAAAATATTGTTGCCATCCATGCTGCAATGGGAGGTGGAACCGGATTAAACCTCTTCCTCCGCCGGTTCCCACAAAGATGTTTCGATGTGGGGATAGCTGAACAACAT
GhCLA1:crRNA2	CTGAGGCTTTGATTGCGGAAGCT	TTTG	cgcaacATGTTGTTCGGCTATCCCC	gttgcgCACGGAGTGGTGAAGTTCG	CACGGAGTGGTGAAGTTCGATCCGGCAACTGGAAAGCAATTCAAAGGCAATTCTGCTACCCAGTCTTACACTACATATTTTGCTGAGGCTTTGATTGCGGAAGCTGAGGCAGACAAAAATATTGTTGCCATCCATGCTGCAATGGGAGGTGGAACCGGATTAAACCTCTTCCTCCGCCGGTTCCCACAAAGATGTTTCGATGTGGGGATAGCTGAACAACAT
GhCLA1:crRNA2	CTGAGGCTTTGATTGCGGAAGCT	TTTG	gaggtaATGTTGTTCGGCTATCCCC	tacctcCACGGAGTGGTGAAGTTCG	CACGGAGTGGTGAAGTTCGATCCGGCAACTGGAAAGCAATTCAAAGGCAATTCTGCTACCCAGTCTTACACTACATATTTTGCTGAGGCTTTGATTGCGGAAGCTGAGGCAGACAAAAATATTGTTGCCATCCATGCTGCAATGGGAGGTGGAACCGGATTAAACCTCTTCCTCCGCCGGTTCCCACAAAGATGTTTCGATGTGGGGATAGCTGAACAACAT
GhCLA1:crRNA2	CTGAGGCTTTGATTGCGGAAGCT	TTTG	tattcaATGTTGTTCGGCTATCCCC	tgaataCACGGAGTGGTGAAGTTCG	CACGGAGTGGTGAAGTTCGATCCGGCAACTGGAAAGCAATTCAAAGGCAATTCTGCTACCCAGTCTTACACTACATATTTTGCTGAGGCTTTGATTGCGGAAGCTGAGGCAGACAAAAATATTGTTGCCATCCATGCTGCAATGGGAGGTGGAACCGGATTAAACCTCTTCCTCCGCCGGTTCCCACAAAGATGTTTCGATGTGGGGATAGCTGAACAACAT
GhCLA1:crRNA2	CTGAGGCTTTGATTGCGGAAGCT	TTTG	ttaccaATGTTGTTCGGCTATCCCC	tggtaaCACGGAGTGGTGAAGTTCG	CACGGAGTGGTGAAGTTCGATCCGGCAACTGGAAAGCAATTCAAAGGCAATTCTGCTACCCAGTCTTACACTACATATTTTGCTGAGGCTTTGATTGCGGAAGCTGAGGCAGACAAAAATATTGTTGCCATCCATGCTGCAATGGGAGGTGGAACCGGATTAAACCTCTTCCTCCGCCGGTTCCCACAAAGATGTTTCGATGTGGGGATAGCTGAACAACAT

## Sheet: Table S6
Table S6. The crRNA sequences, primer sequences and amplicon sequences for eight genes.
Name	Target gene/site	Protospacer sequence	PAM	Fwd PCR	Rev PCR	Amplicon
crRNA 1	GhPGF:crRNA1	TTTG	TCATGGGGCGATGGCTATTTTCG	5' GCCTGAATGGTGGGTATACTC 3'	5' CGTCCATCACTTCATTAAAAT 3'	GCCTGAATGGTGGGTATACTCCATTTTCTGGCAAGCTTCAAGGGATGTTGATGGTCGCGTTGTTTTGTCATGGGGCGATGGCTATTTTCGAGGGACCCGAGATGGTACGGGAAAATCCATCAATAGGCTGAGCCCTTCCAAATTGGGGTCCAGTTTCGAGAGGAAAAGGTCGGGAAAAGATCAGGTGCAAGCTTATTTTAATGAAGTGATGGACG
crRNA 2	GhPGF:crRNA3	TTTG	TCTTCCTACATCCTTCGGGGTTG	5' AGGCTTTCGGATCAGGCT 3'	5' GCTGTTGTTGATCCCAGAAC 3	AGGCTTTCGGATCAGGCTCCCATATTTGGTTGGGTGGAGACCATGAACTCCAATTGTACCAGTGTGAGCGTGTTAGAGAAGCTCGAATGCGAGGGATTCAAACATTAGTTTGTCTTCCTACATCCTTCGGGGTTGTCGAATTGGGATCTTCTGATATCATCATGGAAGACTGGGGCACCCTTCAACTCACTAAATCGATATTCAGTTCTGGGATCAACAACAGC
crRNA 3	GhCLA:crRNA2	TTTC	TCTGCCAACTGCCAATCTCGACG	5' GGTGATGGTGCTATGACTGC 3'	5' ACTCCCTTTGCAACCTCTCT 3'	GGTGATGGTGCTATGACTGCAGGACAAGCTTACGAAGCAATGAACAATGCCGGATATCTTGATTCTGATATGATTGTTATTCTTAATGACAATAAACAAGTTTCTCTGCCAACTGCCAATCTCGACGGACCTATACCACCTGTGGGAGCTTTGAGCAGTGCTCTCAGCAGGCTGCAATCAAACAGGCCTCTTAGAGAACTGAGAGAGGTTGCAAAGGGAGT
crRNA 4	GhTAC1:crRNA1	TTTA	CTGGAACAAGTGGCACTGGTTGA	5' CATGAAAAGACTTGTGCTTTATGT 3	5' TAGTCATTTTGTTCTTCAGCCA 3'	CATGAAAAGACTTGTGCTTTATGTGCAGATGGGCTTGCACGAAATGTTAAGAAGACTGATTCCATTGCAATTGACTCCAATACAAAAGCTTTACTGGAACAAGTGGCACTGGTTGACATGCTGGATGGTTGGCGAGATGGCGTTTTAACAATTGGCACCTTCGGTTTCGATCCTTTGAAATCCTTGGCTGAAGAACAAAATGACTA
crRNA 5	GhTAC1:crRNA2	TTTG	ATGGGACGTGAATCCTCGCCAAC	5' CCGCTCTCCTCTCCATTTG 3'	5' AAGAGAATGGTTTTTGGATAGGAA 3'	CCGCTCTCCTCTCCATTTGGTCACTGATTCTTGCAAAAAGCCATCTCCTCTTCCTGCCAAAAACGGCCTTTCTTTTGCCAAGAAACTCATTCCTCAAGTTGGAGTTGGCGAGGATTCACGTCCCATCAAAATGCTACACCAGGTGAGTATTGTTTAAGTTAAAACCCATGCCTCTTTTCCTATCCAAAAACCATTCTCTT
crRNA 6	GhMYB25:crRNA1	TTTG	GCAAATGAGCCGCAATAGCCGAC	5' CGAGGGTATCGGTTTTAGGC 3'	5' TGGAACCTATTATCTAGCTTGGG 3'	CGAGGGTATCGGTTTTAGGCCTGTGAGTTGCAGGGTCGATCCCTATCGTCGTCAACCTTTTCTTCAACTGTGTATTCCAGTAGTTCTTGATCTCATTGTCTGTTCTTTTTGGCAAATGAGCCGCAATAGCCGACCACCTATGCATATTTATATATTACACATAAATTTATTAATCCAATTATACAAATAAACCCAAGCTAGATAATAGGTTCCA
crRNA 7	GhMYB25:crRNA2	TTTA	GTAGCATGAGCCAAACCAACATC	5' ATGTTGGAGATTGGAGGTTGTC 3'	5' GAAGCTGAAGCTAGATTGGTGA 3'	ATGTTGGAGATTGGAGGTTGTCAGTGTTGAAAGTGAACAATCCAGTGACTACACGTTGCCAAGCTTTGAGTACATCGAGGCATTGCGGTTTAGTAGCATGAGCCAAACCAACATCAATTTTGCTTACCAGTGGAGGAGCCGATGAAGACGTGAACCTAAATTGGTTTTGCGGAGGGTTTGAAACTCGTTTCGACTCTCTCACCAATCTAGCTTCAGCTTC
crRNA 8	GhFAD:crRNA1	TTTC	ACTTTCTCCCACAACCCTTTTCC	5' CATTGGTAGTCACTGAAAGCG 3	5' CACTGTTTTCGCCGCTCC 3'	CATTGGTAGTCACTGAAAGCGTGGTGACCGCATTCGTGTGCGATGACCCAAACACCGGTGAGGATGCAACCTTGGAGAACCCAATAGACAGGCCAAGCAATGTAGGAAAAGGGTTGTGGGAGAAAGTGAAAATATGATGTTGCAATGTAGTAAAAGAGAGAGGCTAAGCATAGGTCATGGACCACGTAGGAGAAGGATCGAAGGAGGGAGCGGCGAAAACAGTG

## Sheet: Table S7
Table S7. Primers used for T0 off-target sites with Sanger sequencing at GhPGF-crRNA1 target site .
Off target site	Sequence	Chromosome	Position	Stand	Amplicon	Fwd PCR	Rev PCR
GhPGF1-OFF1	TTTGTgcTGGGGaGATGGtTATTTTCa	A07	29244387	-	ATGGAAGAACTTATAATCTCTCCATCTTCATCTTCTTCACTGGTCTATATGACCCAGGAAACTTCACCTTCAACTCTCCAGCAGAGGCTCCAATTTGTGGTACAAAGCCAGCAAATTTGGTGGACATATGCTATATTTTGGCAGACATCAAACGATGAACATGGTCGTTTGTTTTTGTGCTGGGGAGATGGTTATTTTCAAGGCACCACCAAAGGTACGCCTCCAAAATTATTAAGCGCCAACATTTCGTGCCTAGAAAATGAAAGAAGAAAGGAGATGAAAGGAGCCCAAACTCTCATCGGAGATAACCATGAGGTAGATGTGTCGATGATGGACGGCACCACCGGGGTCAGTGATGCTGAATGGTTCTACGTGATGTCATTGTCTCGATCTTTCCCT…	F: 5' CCATCTTCATCTTCTTCACTGG 3'	R: 5' GCAGGGAAAGATCGAGACAA 3'
GhPGF1-OFF2	TTTATCATGGGGaGActGCTATTgTCt	A13	84401730	-	CTTTTGATTTTGTAGTGAATAAAGTTTGACAAAAATTGTCTGGATAGAAAGCGAGAAAACTGTCGATGGTCGGTCGAATAACTTCGATACTTTTAGTTCTCCTAGCTATTCCAAACCATTTTATGTCTAATGTTCGCATACCTATCTCTGTGTGTAATAAGATTGAAAAAATTGCCCAAAACTTAATTTAGGGGACTAGTGCTGATAAGAGAAAAACTGCTCTTTTATCATGGGGAGACTGCTATTGTCTGTTGGATATGGAGGGTTGGGTTTGTAGAACTTAGCTACCCAAAACAATTTTTTTTACTTAAACTTGGTTATTGTTTGCTCTCAAATATTGATGCGTTGTAACATTCTGAATTAAGGCCTAGTTAGAATAGTGGTTTCAAGACCACAAAT…	F: 5' GTCTGGATAGAAAGCGAGAAAAC 3'	R: 5' GCAATCATATCATAGACCTCACA 3'
GhPGF1-OFF3	TTTATCATGatGCcATGGCTtTTTTCa	D06	55659478	+	ATCTCGATGGACATAACCACCCTTAATTTCCCTTTATGTCTACAGAACTTTAAATTCCCAGTCCTTGGACAAGTACATCCTTTAGTGCAGTCTGCCTTAGAATTTATTTCACCCAGCGATCGTTGCCATTCCTCTCTTACCGAGCCAAGAATATTCACCATAATACCATGGTTCCATGACGTCTTTCAGCCATGGTCTTAGTCCTATTTATCATGATGCCATGGCTTCTTTCAGCCATGGTCTTAGCCTTGTTTATCATGATGCCATGGCTTTTTTCAGCCATGGTTTTACTCATTTATATCATGGCGGTATAGCATCTTTTAGCTATGGCCTTACTCATCTCTAGTGTGATGCCATAGCATCTTTTAGTTATAGTCTTACTCATCTTTAGGCGTATAG…	F: 5' TAACCACCCTTAATTTCCCTTT 3'	R: 5' GATGGAATGTGACGGGAATAGT 3'
GhPGF2-OFF1	TTTAAaaTGATgAAAtGGAGtGGATTC	A02	60985801	-	GTATATTTCGGTTTTTGGTTGTGTTGTGATCATTCGGTCATAAATTGAAATGAAGGAAATGGTTGTTGTTTCATGTTCTTTTGATGAATAATGGTAGATAGGTGAAGTTGAGTGAAACAAATGAGCATATATGTGCATTAGATGCTAAGTGGGAAAATCGGCTAACATGTTATGTGTACTATGGCCGAATGTGAACTTGGATAATATTGAGTAATGTTTGTGCTTTAAAATGATGAAATGGAGTGGATTCTTTGGATGAGTTATACATTGTTATAAGTTGAATTTAAGGTTTGTTACATTGTCTTTTTCATTGTTGAATGTGTGGATTGTTGAAGAAAAAATTGTTAAAATGCTTAGTAAATTGATATTAGGTTAATGTTGTGTATATAGATTATTTAA…	F: 5' ATATTTCGGTTTTTGGTTGTGTT 3'	R: 5' TACTAACATTTCTCCCAAGTCCG 3'
GhPGF2-OFF2	TTTAtGGTGATCAAAAaGtGgGGcTTC	A03	6811255	+	TTAAACATTTTAATAATCTAAAAGAAAAAGAGAAAGATATGGCAAAATATATATACCATCGTATCGAATCAAAGACTCAGGCAATCCATTGGGTCGCGTCATCTTTTCCTTGGCCCCTTCCGTATGCTTGCTCACCTCCACTTGCATTCTGCCACATCACCAATATCATATATTAAAAACAACAAAATCAACCATATCATCACCAATCAGACAGCTGAGAATAGAAGCCCCACTTTTTGATCACCATAAAAGAATATGAATCTTGTGGGTGATTATTGATAACGAATGCATGTGATCCAGCCCCCACCAAAATTACTTTAGCAATTATATGATGCGACATTGGGACACAAGACACATGTAACGACAATGCCCCCAGTTCCGTTTTCTTCTCTTTGTTCT…	F: 5' AATCAAAGACTCAGGCAATCC 3'	R: 5' GGATAATGTTTGCTGTAAGGACA 3'
GhPGF2-OFF3	TTTGAGcTGATCAAAAGcAGCttgTTC	A04	14954435	-	TTTAAGTTCTGGTGATCTGTTTTGATAAAGAAAACCGCAAGCATTTCCTTGTCATATATGGACAAGGCTTGGTACTTCACACCCAATACCTTACTGAAGTATGCCACTGGCCGACCCTTTTGTTGTAAAACAGCCCCGACCCCTTAACCACTAGCATCTGTTTCCACACAAAAGGGTTCTTGAAAATTTGGTAACGCAAGAACCGGAGCCTACAAATAGCCGTTTTGAGCTGATCAAAAGCAGCTTGTTCCCTCGTTGTTCATTGCCATGGTACGCCTTTTTTTAACAAAAGAGTAAGGGGCTTAGCCAATAGACCATAACCTTGAATAAAGCGTCTGTAATACCCGGAGAGTCCCAAAAAACCTCGTAACTGCTTAACTGATGTCGGTGGAGACCAAT…	F: 5' TAAAGAAAACCGCAAGCATT 3'	R: 5' TGTTAAAAAAAGGCGTACCAT 3'

## Sheet: Table S8
Table S8. Primers used for Sanger sequencing at GhPGF-crRNA1 target site.
primers	Sequence(5'-3')
T0 Sanger-GhPGF-crRNA1-F	TTCCTCTTCTTCGTCTTCTCTT
T0 Sanger-GhPGF-crRNA1-R	GAAGGATGTAGGAAGACAAACT

## Sheet: Table S9
Table S9. Summary of genome-wide potential off-targets predictions by Cas-OFFinder tools for target GhPGF-crRNA1.
sgRNA	on-target sequence	off-target sequence	chromosome	variation site	stand	mismatches
GhPGF_crRNA1	TTTVTCATGGGGCGATGGCTATTTTCG	TTTCTaATaGttCGATGaCTATTTTtG	A01	746727	-	6
GhPGF_crRNA1	TTTVTCATGGGGCGATGGCTATTTTCG	TTTGTCtTGGGtgGAattCTgTTTTCG	A01	2271894	+	7
GhPGF_crRNA1	TTTVTCATGGGGCGATGGCTATTTTCG	TTTGgCATGGGataATtGCaATTTTgG	A01	5549170	+	7
GhPGF_crRNA1	TTTVTCATGGGGCGATGGCTATTTTCG	TTTATttTGGGGtGATtGaTATTTcCt	A01	12414849	+	7
GhPGF_crRNA1	TTTVTCATGGGGCGATGGCTATTTTCG	TTTGTaATGatGttATGGtTATTTTtG	A01	17390620	-	7
GhPGF_crRNA1	TTTVTCATGGGGCGATGGCTATTTTCG	TTTGcCATaGGGCtATGcCTAgTgTgG	A01	25324096	+	7
GhPGF_crRNA1	TTTVTCATGGGGCGATGGCTATTTTCG	TTTCaatTGGGGaGATGGCTAgTcTtG	A01	25575549	-	7
GhPGF_crRNA1	TTTVTCATGGGGCGATGGCTATTTTCG	TTTGTaATGGGGCttTGGtTAgTcTtG	A01	38726816	-	7
GhPGF_crRNA1	TTTVTCATGGGGCGATGGCTATTTTCG	TTTGTCATGaGGCGATtagTtTTTTtc	A01	57115286	+	7
GhPGF_crRNA1	TTTVTCATGGGGCGATGGCTATTTTCG	TTTATaATGtGGtcATGaCTATaTTgG	A01	66149810	+	7
GhPGF_crRNA1	TTTVTCATGGGGCGATGGCTATTTTCG	TTTCaatTGGGGaGAcGGCTAgTTTtG	A01	73163235	-	7
GhPGF_crRNA1	TTTVTCATGGGGCGATGGCTATTTTCG	TTTATtATGGtGCcATaaaTAaTTTCG	A01	74952923	+	7
GhPGF_crRNA1	TTTVTCATGGGGCGATGGCTATTTTCG	TTTGTCAaGGccCtAaGGgTATTTTtG	A01	83771199	-	7
GhPGF_crRNA1	TTTVTCATGGGGCGATGGCTATTTTCG	TTTAgCATtGtatGATGGCcATaTTCG	A01	86416834	+	7
GhPGF_crRNA1	TTTVTCATGGGGCGATGGCTATTTTCG	TTTGTCAgGtaGCcAaGGCTATgTTCa	A01	86812646	-	7
GhPGF_crRNA1	TTTVTCATGGGGCGATGGCTATTTTCG	TTTATCATGatGCcATaGCatTTTTCa	A01	87168405	-	7
GhPGF_crRNA1	TTTVTCATGGGGCGATGGCTATTTTCG	TTTAcCATGatGCcATGGCgtTTTTCa	A01	96190216	-	7
GhPGF_crRNA1	TTTVTCATGGGGCGATGGCTATTTTCG	TTTGTCATGGaaatATGGCaATaTTaG	A01	98637585	-	7
GhPGF_crRNA1	TTTVTCATGGGGCGATGGCTATTTTCG	TTTATCATGGtGatATGGtgATTTTaG	A01	99492239	-	6
GhPGF_crRNA1	TTTVTCATGGGGCGATGGCTATTTTCG	TTTATCtTGGGGtGATcGaTtcTTTCc	A01	99557656	-	7
GhPGF_crRNA1	TTTVTCATGGGGCGATGGCTATTTTCG	TTTGTCtTtGGGCtAaGGggATTTTtG	A01	106027242	-	7
GhPGF_crRNA1	TTTVTCATGGGGCGATGGCTATTTTCG	TTTATCATGtGGtGATGGaTgTTTgtt	A02	1172527	+	7
GhPGF_crRNA1	TTTVTCATGGGGCGATGGCTATTTTCG	TTTAgCATGGGataATtGCaATTTTgG	A02	2864254	+	7
GhPGF_crRNA1	TTTVTCATGGGGCGATGGCTATTTTCG	TTTAgCATGGGataATtGCaATTTTgG	A02	2871908	+	7
GhPGF_crRNA1	TTTVTCATGGGGCGATGGCTATTTTCG	TTTATCAaGaaGaaATaGCTATTTTgG	A02	8951716	+	7
GhPGF_crRNA1	TTTVTCATGGGGCGATGGCTATTTTCG	TTTATCATGatGCcATaGCTtcTTTCa	A02	11575017	-	7
GhPGF_crRNA1	TTTVTCATGGGGCGATGGCTATTTTCG	TTTGTCATcGGGttAccGCTAacTTCG	A02	20006420	+	7
GhPGF_crRNA1	TTTVTCATGGGGCGATGGCTATTTTCG	TTTAcCATGtGGCtATGaCTATTTcga	A02	37834105	-	7
GhPGF_crRNA1	TTTVTCATGGGGCGATGGCTATTTTCG	TTTCTCATGtGGCttTaGCTATcTTga	A02	68391702	-	7
GhPGF_crRNA1	TTTVTCATGGGGCGATGGCTATTTTCG	TTTCTCATGtGGCttTaGCTATcTTga	A02	68398861	-	7
GhPGF_crRNA1	TTTVTCATGGGGCGATGGCTATTTTCG	TTTGTatTtGtGaGATGaCTATTTTtG	A02	73816596	+	7
GhPGF_crRNA1	TTTVTCATGGGGCGATGGCTATTTTCG	TTTGTaATGGGGCGtTGGtTAggcTtG	A02	84971330	+	7
GhPGF_crRNA1	TTTVTCATGGGGCGATGGCTATTTTCG	TTTAcCATGtGGCtATGaCTATTTcga	A02	92693080	+	7
GhPGF_crRNA1	TTTVTCATGGGGCGATGGCTATTTTCG	TTTGcCATtGGcCaActGtTATTTTCG	A03	255911	-	7
GhPGF_crRNA1	TTTVTCATGGGGCGATGGCTATTTTCG	TTTGgCATGGGataATtGCaATTTTgG	A03	917658	+	7
GhPGF_crRNA1	TTTVTCATGGGGCGATGGCTATTTTCG	TTTGTttTGGcGgaAgGGCTATTTgCG	A03	689948	-	7
GhPGF_crRNA1	TTTVTCATGGGGCGATGGCTATTTTCG	TTTCcCtTtGGGCccTcGCTgTTTTCG	A03	1782137	+	7
GhPGF_crRNA1	TTTVTCATGGGGCGATGGCTATTTTCG	TTTCTCgaGaGGCaATGGCTtTaTTtG	A03	2616206	-	7
GhPGF_crRNA1	TTTVTCATGGGGCGATGGCTATTTTCG	TTTGTgtTtGGGCtATGGgTATTTggG	A03	3279917	+	7
GhPGF_crRNA1	TTTVTCATGGGGCGATGGCTATTTTCG	TTTATCtTGatGCaATGGaTATTTagG	A03	4837154	-	7
GhPGF_crRNA1	TTTVTCATGGGGCGATGGCTATTTTCG	TTTCaatTGGGGaGATGGCTAgTcTtG	A03	10249697	-	7
GhPGF_crRNA1	TTTVTCATGGGGCGATGGCTATTTTCG	TTTATCtTGatGCGATGGaTcTTTggG	A03	19170964	+	7
GhPGF_crRNA1	TTTVTCATGGGGCGATGGCTATTTTCG	TTTATCATGGtGttAcGGCTtaTTTgG	A03	32100208	+	7
GhPGF_crRNA1	TTTVTCATGGGGCGATGGCTATTTTCG	TTTGTCATtGGGCccTcGtTAcTTTCt	A03	32637635	-	7
GhPGF_crRNA1	TTTVTCATGGGGCGATGGCTATTTTCG	TTTCTCATGtGGCttTaGCTATcTTga	A03	37204682	+	7
GhPGF_crRNA1	TTTVTCATGGGGCGATGGCTATTTTCG	TTTATaATGtGGtcATGaCTATaTTgG	A03	44275199	-	7
GhPGF_crRNA1	TTTVTCATGGGGCGATGGCTATTTTCG	TTTGTaATGGGGCttTGGtTAggTTtG	A03	56020687	+	7
GhPGF_crRNA1	TTTVTCATGGGGCGATGGCTATTTTCG	TTTCTCATGtGGCttTaGCTATcTTga	A03	65735329	+	7
GhPGF_crRNA1	TTTVTCATGGGGCGATGGCTATTTTCG	TTTGagATcGGGCcATtaCTATTTgCG	A03	71583831	-	7
GhPGF_crRNA1	TTTVTCATGGGGCGATGGCTATTTTCG	TTTAaCATtcGGCcATGGCTtTcTaCG	A03	73806384	+	7
GhPGF_crRNA1	TTTVTCATGGGGCGATGGCTATTTTCG	TTTGTCATGtGaatATGGCaAcTTTtG	A03	97726433	+	7
GhPGF_crRNA1	TTTVTCATGGGGCGATGGCTATTTTCG	TTTATgATGtGGtGATGGgTgTTTgCt	A04	2684186	+	7
GhPGF_crRNA1	TTTVTCATGGGGCGATGGCTATTTTCG	TTTAgCATGGGataATtGCaATTTTgG	A04	3274440	+	7
GhPGF_crRNA1	TTTVTCATGGGGCGATGGCTATTTTCG	TTTCaCATGGGGCtATGaCTtTgTcCt	A04	7707031	-	7
GhPGF_crRNA1	TTTVTCATGGGGCGATGGCTATTTTCG	TTTCaatTGGGGaGATGaCTAgTTTtG	A04	19454319	+	7
GhPGF_crRNA1	TTTVTCATGGGGCGATGGCTATTTTCG	TTTCTCATGtGGCtgTaGCTATcTTga	A04	20045657	+	7
GhPGF_crRNA1	TTTVTCATGGGGCGATGGCTATTTTCG	TTTGTCATGtaGCcAaGGCTAcgTTCa	A04	27204307	+	7
GhPGF_crRNA1	TTTVTCATGGGGCGATGGCTATTTTCG	TTTCTCATGtGGCttTaGCTgTTTTga	A04	29716175	+	7
GhPGF_crRNA1	TTTVTCATGGGGCGATGGCTATTTTCG	TTTATCATGGGGaaATatCTtTTTTaa	A04	34404772	+	7
GhPGF_crRNA1	TTTVTCATGGGGCGATGGCTATTTTCG	TTTAgCtTGGGGtGATcGagtTTTTCG	A04	39363469	-	7
GhPGF_crRNA1	TTTVTCATGGGGCGATGGCTATTTTCG	TTTAcCATGtGGCtATGaCcATTTTga	A04	45181629	-	7
GhPGF_crRNA1	TTTVTCATGGGGCGATGGCTATTTTCG	TTTCTCATGtGGCttTaGCTATcTTga	A04	53197716	-	7
GhPGF_crRNA1	TTTVTCATGGGGCGATGGCTATTTTCG	TTTCTCATGtGGCttTaGCTATcTTga	A04	54555653	+	7
GhPGF_crRNA1	TTTVTCATGGGGCGATGGCTATTTTCG	TTTCTCATGtGGCttTaGCTATcTTga	A04	63103651	-	7
GhPGF_crRNA1	TTTVTCATGGGGCGATGGCTATTTTCG	TTTATCATGGaGCcAaGGCTAcTgTCt	A04	84138005	-	6
GhPGF_crRNA1	TTTVTCATGGGGCGATGGCTATTTTCG	TTTGgCATGGGataATtGCaATTTTgG	A05	412881	+	7
GhPGF_crRNA1	TTTVTCATGGGGCGATGGCTATTTTCG	TTTCTgATGGGttGATGttTATgTTCa	A05	3225756	+	7
GhPGF_crRNA1	TTTVTCATGGGGCGATGGCTATTTTCG	TTTGTaATGGGGtGgaGGaTcTTTTgG	A05	10554523	-	7
GhPGF_crRNA1	TTTVTCATGGGGCGATGGCTATTTTCG	TTTATCATtGGGaGcTGcCTAacTTtG	A05	12625244	+	7
GhPGF_crRNA1	TTTVTCATGGGGCGATGGCTATTTTCG	TTTGTCATGtGcCcATtcgTATTTTCt	A05	13755261	-	7
GhPGF_crRNA1	TTTVTCATGGGGCGATGGCTATTTTCG	TTTATCATGGtctaATcGCcATTTTgG	A05	22195972	+	7
GhPGF_crRNA1	TTTVTCATGGGGCGATGGCTATTTTCG	TTTCTaATGGGGtGcTcGCaATTTTtt	A05	26339716	-	7
GhPGF_crRNA1	TTTVTCATGGGGCGATGGCTATTTTCG	TTTCTtATaGGGaGATGcCTATTTctt	A05	34174399	-	7
GhPGF_crRNA1	TTTVTCATGGGGCGATGGCTATTTTCG	TTTCTtAgGGGctGcgGGtTATTTTCG	A05	37468449	-	7
GhPGF_crRNA1	TTTVTCATGGGGCGATGGCTATTTTCG	TTTCaatTGGGGaGATGGCTAgTcTtG	A05	40608185	+	7
GhPGF_crRNA1	TTTVTCATGGGGCGATGGCTATTTTCG	TTTAcCATGaGGaGATGGaccTTTTCa	A05	50416225	-	7
GhPGF_crRNA1	TTTVTCATGGGGCGATGGCTATTTTCG	TTTCaatTGGGGaGATGGCTAgTcTtG	A05	52890870	-	7
GhPGF_crRNA1	TTTVTCATGGGGCGATGGCTATTTTCG	TTTAcCATGacGCtATGGCTtcTTTCa	A05	55032210	+	7
GhPGF_crRNA1	TTTVTCATGGGGCGATGGCTATTTTCG	TTTCTaATGGGGCttTGGCTAggcTtG	A05	66412148	-	7
GhPGF_crRNA1	TTTVTCATGGGGCGATGGCTATTTTCG	TTTCTtcTtGGGgaATGtCTATTTTCt	A05	66953846	+	7
GhPGF_crRNA1	TTTVTCATGGGGCGATGGCTATTTTCG	TTTCaatTGGGGaGATGGCTAgTcTtG	A05	67793034	-	7
GhPGF_crRNA1	TTTVTCATGGGGCGATGGCTATTTTCG	TTTGTaATGGGGCttTGGCTAggcTtG	A05	80275645	-	7
GhPGF_crRNA1	TTTVTCATGGGGCGATGGCTATTTTCG	TTTGTCATtaGGgaATGtCTgTTTTCa	A05	80475584	-	7
GhPGF_crRNA1	TTTVTCATGGGGCGATGGCTATTTTCG	TTTGTagTGGttCGATGGCgAgTTcCG	A05	87686327	+	7
GhPGF_crRNA1	TTTVTCATGGGGCGATGGCTATTTTCG	TTTGTCATGtGaCtgaGGCTATTcTgG	A05	100473961	+	7
GhPGF_crRNA1	TTTVTCATGGGGCGATGGCTATTTTCG	TTTATCATGacGCcATaGCaATTTTCa	A06	21198759	+	6
GhPGF_crRNA1	TTTVTCATGGGGCGATGGCTATTTTCG	TTTCTttTGGtGCcATaGCTtTTTTCt	A06	30722397	-	7
GhPGF_crRNA1	TTTVTCATGGGGCGATGGCTATTTTCG	TTTATCATGtGaCcATGtaTATcTTaG	A06	32121891	+	7
GhPGF_crRNA1	TTTVTCATGGGGCGATGGCTATTTTCG	TTTGTaATGGGGCttTGGtTAggTTtG	A06	32175624	+	7
GhPGF_crRNA1	TTTVTCATGGGGCGATGGCTATTTTCG	TTTCTCATGtGGCttTaGCTATcTTga	A06	36604986	+	7
GhPGF_crRNA1	TTTVTCATGGGGCGATGGCTATTTTCG	TTTAgCtTGGGGtGATtGaTtTTTTCc	A06	52767722	-	7
GhPGF_crRNA1	TTTVTCATGGGGCGATGGCTATTTTCG	TTTGTtgTGttGtGATcGaTATTTTCG	A06	64996285	+	7
GhPGF_crRNA1	TTTVTCATGGGGCGATGGCTATTTTCG	TTTCaatTGGGGaGATGaCTATTcTtG	A06	68361746	-	7
GhPGF_crRNA1	TTTVTCATGGGGCGATGGCTATTTTCG	TTTCTatTGGGGaGATGaCTAgTcTtG	A06	69056106	-	7
GhPGF_crRNA1	TTTVTCATGGGGCGATGGCTATTTTCG	TTTGTaATGGGGCttTGGtTAggTTtG	A06	77777146	-	7
GhPGF_crRNA1	TTTVTCATGGGGCGATGGCTATTTTCG	TTTGTaATGGGGCttTGGtTAggTTtG	A06	85873446	-	7
GhPGF_crRNA1	TTTVTCATGGGGCGATGGCTATTTTCG	TTTGTaATGGGGCttTGGCTAggcTtG	A06	91624231	+	7
GhPGF_crRNA1	TTTVTCATGGGGCGATGGCTATTTTCG	TTTGTaATGGGGCctTGGtTAggTTtG	A06	109867332	-	7
GhPGF_crRNA1	TTTVTCATGGGGCGATGGCTATTTTCG	TTTATaAgttGGtGATGGaTATTTTgG	A07	2611068	+	7
GhPGF_crRNA1	TTTVTCATGGGGCGATGGCTATTTTCG	TTTGTCATcaacCGATGGtTAgTgTCG	A07	4024779	+	7
GhPGF_crRNA1	TTTVTCATGGGGCGATGGCTATTTTCG	TTTGTttTGGcGgaAgGGCTATTTgCG	A07	6412527	-	7
GhPGF_crRNA1	TTTVTCATGGGGCGATGGCTATTTTCG	TTTGTCATaGtGCcgacGaTATTTTCG	A07	22916003	+	7
GhPGF_crRNA1	TTTVTCATGGGGCGATGGCTATTTTCG	TTTATtATtGtGgGgTtGCTATTTTCt	A07	23283006	+	7
GhPGF_crRNA1	TTTVTCATGGGGCGATGGCTATTTTCG	TTTGTgcTGGGGaGATGGtTATTTTCa	A07	29244387	-	5
GhPGF_crRNA1	TTTVTCATGGGGCGATGGCTATTTTCG	TTTGTgATtGGGttAgGaaTATTTTCG	A07	31416225	-	7
GhPGF_crRNA1	TTTVTCATGGGGCGATGGCTATTTTCG	TTTCTCATGtGGCttTaGCTgTcTTCa	A07	40202653	+	7
GhPGF_crRNA1	TTTVTCATGGGGCGATGGCTATTTTCG	TTTCTCATGGtGgGtTGGtTtTTTTtt	A07	42228209	-	7
GhPGF_crRNA1	TTTVTCATGGGGCGATGGCTATTTTCG	TTTCTCATGtGGCttTaGCTATcTTga	A07	50424291	+	7
GhPGF_crRNA1	TTTVTCATGGGGCGATGGCTATTTTCG	TTTAgCActGcatGATGGCTATTTTtG	A07	51824159	+	7
GhPGF_crRNA1	TTTVTCATGGGGCGATGGCTATTTTCG	TTTCTCATGtGGCttTaGCTATcTTga	A07	53242820	-	7
GhPGF_crRNA1	TTTVTCATGGGGCGATGGCTATTTTCG	TTTATCATGctGCtAaGGaaAgTTTCG	A07	53997663	+	7
GhPGF_crRNA1	TTTVTCATGGGGCGATGGCTATTTTCG	TTTAcCATGtGGCtATGaCTATTTcga	A07	65896693	-	7
GhPGF_crRNA1	TTTVTCATGGGGCGATGGCTATTTTCG	TTTGTaATGGGGCttTGGCTAggcTtG	A07	71273299	+	7
GhPGF_crRNA1	TTTVTCATGGGGCGATGGCTATTTTCG	TTTCaatTGGGGaGATGGCTAgTcTtG	A07	86473061	+	7
GhPGF_crRNA1	TTTVTCATGGGGCGATGGCTATTTTCG	TTTGTCActtaGCGAaGGaTATTTTaG	A07	92302514	+	7
GhPGF_crRNA1	TTTVTCATGGGGCGATGGCTATTTTCG	TTTATCtTGttGtGcaGGCTATTaTCG	A08	2103520	-	7
GhPGF_crRNA1	TTTVTCATGGGGCGATGGCTATTTTCG	TTTGgCATGGGataATtGCaATTTTgG	A08	2282440	+	7
GhPGF_crRNA1	TTTVTCATGGGGCGATGGCTATTTTCG	TTTGTaATGGGGCttTGGtTATgcTtG	A08	13320084	-	7
GhPGF_crRNA1	TTTVTCATGGGGCGATGGCTATTTTCG	TTTGTaATGGGGCttTGGtTAggTTgG	A08	26485713	-	7
GhPGF_crRNA1	TTTVTCATGGGGCGATGGCTATTTTCG	TTTATCATGGGttGAaGaaTcgTTTCG	A08	28669798	-	7
GhPGF_crRNA1	TTTVTCATGGGGCGATGGCTATTTTCG	TTTGgCATGGGataATtGCaATTTTgG	A08	36366559	+	7
GhPGF_crRNA1	TTTVTCATGGGGCGATGGCTATTTTCG	TTTAcCATGtGGCtATGaCcATTTTga	A08	39737382	-	7
GhPGF_crRNA1	TTTVTCATGGGGCGATGGCTATTTTCG	TTTGTtATGGGtCtATGGCTtTaTTCt	A08	47836916	+	6
GhPGF_crRNA1	TTTVTCATGGGGCGATGGCTATTTTCG	TTTATCATGGaGgaAgGGaTgTTgTCG	A08	59967647	-	7
GhPGF_crRNA1	TTTVTCATGGGGCGATGGCTATTTTCG	TTTGTaATGGGGCttTGGtTATgcTtG	A08	68461302	-	7
GhPGF_crRNA1	TTTVTCATGGGGCGATGGCTATTTTCG	TTTCTCATGtGGCttTaaCTATaaTCG	A08	73821941	+	7
GhPGF_crRNA1	TTTVTCATGGGGCGATGGCTATTTTCG	TTTCTgAaGcGGgGATGGCagTTTTCt	A08	76311451	-	7
GhPGF_crRNA1	TTTVTCATGGGGCGATGGCTATTTTCG	TTTATtATGaGGCGATaGaTATaTaCt	A08	78683863	-	7
GhPGF_crRNA1	TTTVTCATGGGGCGATGGCTATTTTCG	TTTGTaATGGGGCttTGGtTAggTTtG	A08	79633657	+	7
GhPGF_crRNA1	TTTVTCATGGGGCGATGGCTATTTTCG	TTTGTCAgaGGGaGATtGgcATTTTaG	A08	88316130	+	7
GhPGF_crRNA1	TTTVTCATGGGGCGATGGCTATTTTCG	TTTATCATGatGCcATaGCgtcTTTCG	A08	90026404	-	7
GhPGF_crRNA1	TTTVTCATGGGGCGATGGCTATTTTCG	TTTATtATGGtctaATtGCTATTTTaG	A08	91248512	+	7
GhPGF_crRNA1	TTTVTCATGGGGCGATGGCTATTTTCG	TTTCaatTGGGGaGATGGCTAgTaTtG	A08	101362513	+	7
GhPGF_crRNA1	TTTVTCATGGGGCGATGGCTATTTTCG	TTTGTCATGGtGtaATtGCcATTTTaG	A08	101528463	+	6
GhPGF_crRNA1	TTTVTCATGGGGCGATGGCTATTTTCG	TTTCTCAcaGtGCGATaGCcATTTctG	A08	114192960	+	7
GhPGF_crRNA1	TTTVTCATGGGGCGATGGCTATTTTCG	TTTGTaATttGtCtATGtaTATTTTCG	A08	115601771	+	7
GhPGF_crRNA1	TTTVTCATGGGGCGATGGCTATTTTCG	TTTGgCATGGGataATtGCaATTTTgG	A09	4290729	+	7
GhPGF_crRNA1	TTTVTCATGGGGCGATGGCTATTTTCG	TTTGgCATGaGataATtGCTATTTTtG	A09	9543135	+	7
GhPGF_crRNA1	TTTVTCATGGGGCGATGGCTATTTTCG	TTTCTaATGGtGgGAaGGagATTTTtG	A09	12412795	+	7
GhPGF_crRNA1	TTTVTCATGGGGCGATGGCTATTTTCG	TTTCaatTGGGGaGATGGCTAgTaTtG	A09	14787520	+	7
GhPGF_crRNA1	TTTVTCATGGGGCGATGGCTATTTTCG	TTTGTaATGGGGCttTGGCTAgacTtG	A09	17547802	-	7
GhPGF_crRNA1	TTTVTCATGGGGCGATGGCTATTTTCG	TTTGTCtTGGGGtGATtGtTgTTgTCc	A09	29576785	+	7
GhPGF_crRNA1	TTTVTCATGGGGCGATGGCTATTTTCG	TTTGTaATGGGGCttTGGtTAgcTTgG	A09	31529260	+	7
GhPGF_crRNA1	TTTVTCATGGGGCGATGGCTATTTTCG	TTTGTaATGGtcgcATGGCTATTTTtt	A09	36552223	-	7
GhPGF_crRNA1	TTTVTCATGGGGCGATGGCTATTTTCG	TTTCTatTtGGGCaATtGaTATTTTgG	A09	45820080	+	7
GhPGF_crRNA1	TTTVTCATGGGGCGATGGCTATTTTCG	TTTCTCATGtGGCttTaGCTATcTTga	A09	47392928	+	7
GhPGF_crRNA1	TTTVTCATGGGGCGATGGCTATTTTCG	TTTATgATGGGtCGtTctCTATTTTat	A09	51264514	-	7
GhPGF_crRNA1	TTTVTCATGGGGCGATGGCTATTTTCG	TTTGgCATGGGataATtGCaATTTTgG	A09	59300288	+	7
GhPGF_crRNA1	TTTVTCATGGGGCGATGGCTATTTTCG	TTTGgCATGGGataATtGCaATTTTgG	A09	59307640	+	7
GhPGF_crRNA1	TTTVTCATGGGGCGATGGCTATTTTCG	TTTCTgtTtGGGCtAgGGtTATTTTaG	A09	61573065	+	7
GhPGF_crRNA1	TTTVTCATGGGGCGATGGCTATTTTCG	TTTCTCcTcGGGCaATaGgTAgTTTtG	A09	66224598	-	7
GhPGF_crRNA1	TTTVTCATGGGGCGATGGCTATTTTCG	TTTGTgATGaGGaGATaGaTATTTTgG	A09	75587481	-	6
GhPGF_crRNA1	TTTVTCATGGGGCGATGGCTATTTTCG	TTTGTaATGGaGgagTGGCTgTTTTCt	A09	79183279	+	7
GhPGF_crRNA1	TTTVTCATGGGGCGATGGCTATTTTCG	TTTGgCATGGGataATtGCaATTTTgG	A10	939822	+	7
GhPGF_crRNA1	TTTVTCATGGGGCGATGGCTATTTTCG	TTTAaCAaacGGCaAgGGtTATTTTCG	A10	3290381	-	7
GhPGF_crRNA1	TTTVTCATGGGGCGATGGCTATTTTCG	TTTCcCATGatttGATGGaTATTTTgG	A10	4566526	+	7
GhPGF_crRNA1	TTTVTCATGGGGCGATGGCTATTTTCG	TTTATttcGaGGCtAaGGtTATTTTCG	A10	18571160	+	7
GhPGF_crRNA1	TTTVTCATGGGGCGATGGCTATTTTCG	TTTGTCATttGGaaATGGCTgTTTcaG	A10	24020204	-	7
GhPGF_crRNA1	TTTVTCATGGGGCGATGGCTATTTTCG	TTTATCATtGGGCttTtGCTgTTTcaG	A10	24388135	-	7
GhPGF_crRNA1	TTTVTCATGGGGCGATGGCTATTTTCG	TTTGTCtTGGGGCGtaGGtTgTTTTaG	A10	29252660	+	6
GhPGF_crRNA1	TTTVTCATGGGGCGATGGCTATTTTCG	TTTCTCATGtGGCttTaGCTATcTTaa	A10	34492834	-	7
GhPGF_crRNA1	TTTVTCATGGGGCGATGGCTATTTTCG	TTTGcCAaGGGGaGATGGtccTTTTCa	A10	46682762	-	7
GhPGF_crRNA1	TTTVTCATGGGGCGATGGCTATTTTCG	TTTGTCAaGtaGCcAaGGCTATgTTCa	A10	48233306	+	7
GhPGF_crRNA1	TTTVTCATGGGGCGATGGCTATTTTCG	TTTCTCATGGGGCagTGaCaATTagaG	A10	49405749	-	7
GhPGF_crRNA1	TTTVTCATGGGGCGATGGCTATTTTCG	TTTATCAgGtaGCcAaGGCTATaTTCa	A10	49687283	-	7
GhPGF_crRNA1	TTTVTCATGGGGCGATGGCTATTTTCG	TTTGTCAgGtaGCcAaGGCTATgTTCa	A10	49877327	-	7
GhPGF_crRNA1	TTTVTCATGGGGCGATGGCTATTTTCG	TTTGTCAgGtaGCcAaGGCTATgTTCa	A10	52937223	-	7
GhPGF_crRNA1	TTTVTCATGGGGCGATGGCTATTTTCG	TTTAcCATGGGGaaATGtCTATTTaac	A10	53400459	-	7
GhPGF_crRNA1	TTTVTCATGGGGCGATGGCTATTTTCG	TTTCTCATGtGGCttTGGCTgTcTTga	A10	69236625	-	7
GhPGF_crRNA1	TTTVTCATGGGGCGATGGCTATTTTCG	TTTCaatTGGGGaGATGGCTAgTcTtG	A10	71094348	+	7
GhPGF_crRNA1	TTTVTCATGGGGCGATGGCTATTTTCG	TTTGTgtTtGGGCtATGGgTATTTggG	A10	84680333	-	7
GhPGF_crRNA1	TTTVTCATGGGGCGATGGCTATTTTCG	TTTGTgtTtGGGCtATGGgTATTTggG	A10	84692614	-	7
GhPGF_crRNA1	TTTVTCATGGGGCGATGGCTATTTTCG	TTTGgCATGGGataATtGCaATTTTgG	A10	103705584	+	7
GhPGF_crRNA1	TTTVTCATGGGGCGATGGCTATTTTCG	TTTATCATGGGGCttTtcCctTTTTCt	A10	108439845	-	7
GhPGF_crRNA1	TTTVTCATGGGGCGATGGCTATTTTCG	TTTGgCATGGGataATtGCaATTTTgG	A10	112405511	-	7
GhPGF_crRNA1	TTTVTCATGGGGCGATGGCTATTTTCG	TTTGgCATGGGataATtGCaATTTTgG	A10	112353682	-	7
GhPGF_crRNA1	TTTVTCATGGGGCGATGGCTATTTTCG	TTTGgCATGGGatGATtGCaATTTTgG	A10	112997721	+	6
GhPGF_crRNA1	TTTVTCATGGGGCGATGGCTATTTTCG	TTTGTaATGGGGgGATcttTcTTTTCG	A11	4204181	+	6
GhPGF_crRNA1	TTTVTCATGGGGCGATGGCTATTTTCG	TTTCTCtTGacaCGATGtCTATTaTCa	A11	5999376	+	7
GhPGF_crRNA1	TTTVTCATGGGGCGATGGCTATTTTCG	TTTGTCATttGGgGtTGGtagTTTTCG	A11	10446944	+	7
GhPGF_crRNA1	TTTVTCATGGGGCGATGGCTATTTTCG	TTTATCATataGaGATaGaTATTTTtG	A11	10810079	+	7
GhPGF_crRNA1	TTTVTCATGGGGCGATGGCTATTTTCG	TTTCTCtTcGGGgGAgGGCTtcTTTCc	A11	23692944	-	7
GhPGF_crRNA1	TTTVTCATGGGGCGATGGCTATTTTCG	TTTCTCATGtGGCtgTGGCTtTaaTtG	A11	44402476	-	7
GhPGF_crRNA1	TTTVTCATGGGGCGATGGCTATTTTCG	TTTCTCAgGGtcCGtgGGtTATTTTCG	A11	50027933	+	6
GhPGF_crRNA1	TTTVTCATGGGGCGATGGCTATTTTCG	TTTAaCATGGtctaATtGCTATTTTaG	A11	62750723	+	7
GhPGF_crRNA1	TTTVTCATGGGGCGATGGCTATTTTCG	TTTAaCATGGtctaATGGtTATTTTaG	A11	65049401	-	7
GhPGF_crRNA1	TTTVTCATGGGGCGATGGCTATTTTCG	TTTATCATGGaatttaGGCcATTTTCG	A11	69053713	-	7
GhPGF_crRNA1	TTTVTCATGGGGCGATGGCTATTTTCG	TTTCTCATGtGGCttTaGCTATTTaga	A11	88017922	+	7
GhPGF_crRNA1	TTTVTCATGGGGCGATGGCTATTTTCG	TTTCTCcTttacCcATGGCTtTTTTCG	A11	96773652	+	7
GhPGF_crRNA1	TTTVTCATGGGGCGATGGCTATTTTCG	TTTGgtATaGtGCaATGGCTATTTTgt	A11	98912525	-	7
GhPGF_crRNA1	TTTVTCATGGGGCGATGGCTATTTTCG	TTTCTaATGGGGgaAaGGagATTTTCa	A11	99632106	-	7
GhPGF_crRNA1	TTTVTCATGGGGCGATGGCTATTTTCG	TTTGTCATttGGCGAaGcCTATTTggG	A11	113136139	+	6
GhPGF_crRNA1	TTTVTCATGGGGCGATGGCTATTTTCG	TTTGgCATGGGataATtGCaATTTTgG	A11	121201951	+	7
GhPGF_crRNA1	TTTVTCATGGGGCGATGGCTATTTTCG	TTTGTCATGatGCcATGGCatTTTTac	A12	8482658	+	7
GhPGF_crRNA1	TTTVTCATGGGGCGATGGCTATTTTCG	TTTCaatTGGGGaGATGGCTAgTcTtG	A12	10169502	-	7
GhPGF_crRNA1	TTTVTCATGGGGCGATGGCTATTTTCG	TTTCTCATGaaGatATGtgTATTTTaG	A12	16635906	+	7
GhPGF_crRNA1	TTTVTCATGGGGCGATGGCTATTTTCG	TTTCaaATcGGtCttTGGCTAcTTTCG	A12	16872780	+	7
GhPGF_crRNA1	TTTVTCATGGGGCGATGGCTATTTTCG	TTTATgAgttGGCGATGtCTATcTTtG	A12	28677102	-	7
GhPGF_crRNA1	TTTVTCATGGGGCGATGGCTATTTTCG	TTTCTCAgGGGcCGtgGGtTATcTTCG	A12	28979584	-	6
GhPGF_crRNA1	TTTVTCATGGGGCGATGGCTATTTTCG	TTTCaatTGGGGaGATGGCTAgTcTtG	A12	34189696	-	7
GhPGF_crRNA1	TTTVTCATGGGGCGATGGCTATTTTCG	TTTCTCAaGGacCatgGaCTATTTTCG	A12	36077149	-	7
GhPGF_crRNA1	TTTVTCATGGGGCGATGGCTATTTTCG	TTTCaatTGGGGaGATGtCTAgTTTtG	A12	44053539	-	7
GhPGF_crRNA1	TTTVTCATGGGGCGATGGCTATTTTCG	TTTCTCAaGcaGgaATGGaaATTTTCG	A12	50605821	+	7
GhPGF_crRNA1	TTTVTCATGGGGCGATGGCTATTTTCG	TTTAgCAatGcGtGtTGGCTATTTTtG	A12	54266449	-	7
GhPGF_crRNA1	TTTVTCATGGGGCGATGGCTATTTTCG	TTTGTaATGGGGCttTGGCTAggcTtG	A12	60978399	+	7
GhPGF_crRNA1	TTTVTCATGGGGCGATGGCTATTTTCG	TTTAcCATGtGGCtATGGCcATTTTga	A12	65034262	+	6
GhPGF_crRNA1	TTTVTCATGGGGCGATGGCTATTTTCG	TTTATaATGGGGCttTGGtTAgTcTtG	A12	68302095	-	7
GhPGF_crRNA1	TTTVTCATGGGGCGATGGCTATTTTCG	TTTGTCATttcGaGATaGaaATTTTCG	A12	70869732	+	7
GhPGF_crRNA1	TTTVTCATGGGGCGATGGCTATTTTCG	TTTAcCATGtGGCtATGaCcATTTTga	A12	72280352	-	7
GhPGF_crRNA1	TTTVTCATGGGGCGATGGCTATTTTCG	TTTGTatTaGGGaGATGGCTAgTcTtG	A12	74302004	-	7
GhPGF_crRNA1	TTTVTCATGGGGCGATGGCTATTTTCG	TTTGTtAgGGGtCaATGGaTATgTTCa	A12	82366862	-	7
GhPGF_crRNA1	TTTVTCATGGGGCGATGGCTATTTTCG	TTTGTttTGGGGCttaGGgTATTTTgG	A12	86249383	-	7
GhPGF_crRNA1	TTTVTCATGGGGCGATGGCTATTTTCG	TTTGTttTGGGGCttgGGgTATTTTgG	A12	86237633	-	7
GhPGF_crRNA1	TTTVTCATGGGGCGATGGCTATTTTCG	TTTGaCATGGcctaATtGCTATTTTaG	A12	87940057	+	7
GhPGF_crRNA1	TTTVTCATGGGGCGATGGCTATTTTCG	TTTCTtAgGGtcCGtgGGtTATTTTCG	A12	88332830	-	7
GhPGF_crRNA1	TTTVTCATGGGGCGATGGCTATTTTCG	TTTATttTGtGGtGgTGatTATTTTCG	A12	88839194	+	7
GhPGF_crRNA1	TTTVTCATGGGGCGATGGCTATTTTCG	TTTCTCATtatGtGAgGGCTAcTTTgG	A12	100686341	-	7
GhPGF_crRNA1	TTTVTCATGGGGCGATGGCTATTTTCG	TTTGTCATGatttaATGGCTtTTTTgG	A13	1844674	+	7
GhPGF_crRNA1	TTTVTCATGGGGCGATGGCTATTTTCG	TTTGTgtTtGGGCtATGGgTATTTggG	A13	13038940	+	7
GhPGF_crRNA1	TTTVTCATGGGGCGATGGCTATTTTCG	TTTGTCcaGcGGCGgTGtCaATcTTCG	A13	14210169	-	7
GhPGF_crRNA1	TTTVTCATGGGGCGATGGCTATTTTCG	TTTCTCAgGGacCGtgGGtTATTTTCG	A13	20866209	-	6
GhPGF_crRNA1	TTTVTCATGGGGCGATGGCTATTTTCG	TTTCaatTGGGGaGATGGCTAgTcTtG	A13	23080817	-	7
GhPGF_crRNA1	TTTVTCATGGGGCGATGGCTATTTTCG	TTTGTaATGGGGCttTGGtTAgcTTgG	A13	30685730	+	7
GhPGF_crRNA1	TTTVTCATGGGGCGATGGCTATTTTCG	TTTATtATGGGttGATaGtgATTTTgG	A13	43891722	+	7
GhPGF_crRNA1	TTTVTCATGGGGCGATGGCTATTTTCG	TTTGTaATGGGGCttTGGtTAggTTtG	A13	52562878	-	7
GhPGF_crRNA1	TTTVTCATGGGGCGATGGCTATTTTCG	TTTAcCATGatGttATGGtTATTTTCa	A13	64295340	+	7
GhPGF_crRNA1	TTTVTCATGGGGCGATGGCTATTTTCG	TTTCaatTGGGGaGATGGCTAgTcTtG	A13	68593666	+	7
GhPGF_crRNA1	TTTVTCATGGGGCGATGGCTATTTTCG	TTTGTgtTtGGGCtATGGgTATTTggG	A13	69150185	-	7
GhPGF_crRNA1	TTTVTCATGGGGCGATGGCTATTTTCG	TTTGTgtTtGGGCtATGGgTATTTggG	A13	69168636	-	7
GhPGF_crRNA1	TTTVTCATGGGGCGATGGCTATTTTCG	TTTATCATGGGGgaAgtaCTATaTTaG	A13	69586049	+	7
GhPGF_crRNA1	TTTVTCATGGGGCGATGGCTATTTTCG	TTTCaCAgGGacCGtgGGtTATTTTCG	A13	74071023	-	7
GhPGF_crRNA1	TTTVTCATGGGGCGATGGCTATTTTCG	TTTGTCAaaGGcCagTGGCTtTgTTCG	A13	77252703	+	7
GhPGF_crRNA1	TTTVTCATGGGGCGATGGCTATTTTCG	TTTATCATGGGGaGActGCTATTgTCt	A13	84401730	-	5
GhPGF_crRNA1	TTTVTCATGGGGCGATGGCTATTTTCG	TTTATCAaGaGGaaATGGaTATTagCG	A13	90965928	-	7
GhPGF_crRNA1	TTTVTCATGGGGCGATGGCTATTTTCG	TTTCTCATGGGGtttTtttTATTTTCt	A13	100033246	+	7
GhPGF_crRNA1	TTTVTCATGGGGCGATGGCTATTTTCG	TTTCcCATtaGGttATGGCTATTTTtc	A13	100856880	-	7
GhPGF_crRNA1	TTTVTCATGGGGCGATGGCTATTTTCG	TTTGTCATtGGGCcATtGCaATTTaat	A13	105281527	-	7
GhPGF_crRNA1	TTTVTCATGGGGCGATGGCTATTTTCG	TTTGTCtTGGGcgGAattCTgTTTTCG	D01	1955598	+	7
GhPGF_crRNA1	TTTVTCATGGGGCGATGGCTATTTTCG	TTTATCATGaaatGtTGGCTAcTTTCc	D01	3543015	+	7
GhPGF_crRNA1	TTTVTCATGGGGCGATGGCTATTTTCG	TTTATaATGGGGaGATacCcATaTTCt	D01	5332310	-	7
GhPGF_crRNA1	TTTVTCATGGGGCGATGGCTATTTTCG	TTTCTCtTttGGCcATaaCTtTTTTCG	D01	5498371	+	7
GhPGF_crRNA1	TTTVTCATGGGGCGATGGCTATTTTCG	TTTGgCATGGGataATtGCaATTTTgG	D01	5758309	-	7
GhPGF_crRNA1	TTTVTCATGGGGCGATGGCTATTTTCG	TTTCTCATtGGGCaATGGgagTgTTtG	D01	9802773	-	7
GhPGF_crRNA1	TTTVTCATGGGGCGATGGCTATTTTCG	TTTGgCATGGGataATtGCaATTTTgG	D01	10599301	+	7
GhPGF_crRNA1	TTTVTCATGGGGCGATGGCTATTTTCG	TTTGgCATGGGataATtGCaATTTTgG	D01	10604789	+	7
GhPGF_crRNA1	TTTVTCATGGGGCGATGGCTATTTTCG	TTTCTCtTGGGcCcATcGCgATTTTgc	D01	22370961	-	7
GhPGF_crRNA1	TTTVTCATGGGGCGATGGCTATTTTCG	TTTATCATGGaatGtTGGCTAcTTTac	D01	23130056	+	7
GhPGF_crRNA1	TTTVTCATGGGGCGATGGCTATTTTCG	TTTCTCtTGGGcCcATtGCgATTTTgc	D01	25496587	+	7
GhPGF_crRNA1	TTTVTCATGGGGCGATGGCTATTTTCG	TTTATCATGGttttATtaCTATTTTCt	D01	31908928	-	7
GhPGF_crRNA1	TTTVTCATGGGGCGATGGCTATTTTCG	TTTGgCATGtacCtATGGgTATTTTgG	D01	32521410	-	7
GhPGF_crRNA1	TTTVTCATGGGGCGATGGCTATTTTCG	TTTCgatTGGGGaGATGGCTAgTTTtG	D01	52979596	+	6
GhPGF_crRNA1	TTTVTCATGGGGCGATGGCTATTTTCG	TTTCTCtTGGGcCcATtGCgATTTTgc	D01	56079422	+	7
GhPGF_crRNA1	TTTVTCATGGGGCGATGGCTATTTTCG	TTTCTCtTGGGcCcATcGCgATTTTgc	D01	56764445	+	7
GhPGF_crRNA1	TTTVTCATGGGGCGATGGCTATTTTCG	TTTGTgATcGttCtATtGCTATTaTCG	D01	62192190	-	7
GhPGF_crRNA1	TTTVTCATGGGGCGATGGCTATTTTCG	TTTCTgcTtGGtCGATtGtTATTTTCa	D02	4134113	+	7
GhPGF_crRNA1	TTTVTCATGGGGCGATGGCTATTTTCG	TTTAaCATGGtctaATtGCTATTTTaG	D02	12684341	+	7
GhPGF_crRNA1	TTTVTCATGGGGCGATGGCTATTTTCG	TTTCTCtTGGGcCcATcGCgATTTTgc	D02	14038163	-	7
GhPGF_crRNA1	TTTVTCATGGGGCGATGGCTATTTTCG	TTTGTttTGtGGCtATttCTATTTTCc	D02	15804755	-	7
GhPGF_crRNA1	TTTVTCATGGGGCGATGGCTATTTTCG	TTTCTCtTGGGcCcATtGCgATTTTgc	D02	20803444	+	7
GhPGF_crRNA1	TTTVTCATGGGGCGATGGCTATTTTCG	TTTATCAcacGGCtAaGGCTAaTTTgG	D02	24721884	-	7
GhPGF_crRNA1	TTTVTCATGGGGCGATGGCTATTTTCG	TTTCTCtTGGGGaGATGaCTAgTaTtG	D02	31045605	+	6
GhPGF_crRNA1	TTTVTCATGGGGCGATGGCTATTTTCG	TTTCaCATtGGGgGcTGttcATTTTCG	D02	32997026	+	7
GhPGF_crRNA1	TTTVTCATGGGGCGATGGCTATTTTCG	TTTCaCATtGGGgGcTGttcATTTTCG	D02	32056831	-	7
GhPGF_crRNA1	TTTVTCATGGGGCGATGGCTATTTTCG	TTTCaCATtGGGgGcTGttcATTTTCG	D02	33078811	-	7
GhPGF_crRNA1	TTTVTCATGGGGCGATGGCTATTTTCG	TTTCaCATtGGGgGcTGttcATTTTCG	D02	34600719	+	7
GhPGF_crRNA1	TTTVTCATGGGGCGATGGCTATTTTCG	TTTCaatTGGGGaGATGGCTAgTcTtG	D02	39376596	+	7
GhPGF_crRNA1	TTTVTCATGGGGCGATGGCTATTTTCG	TTTATttTGGGcCGtTGGtcATTTTgG	D02	43204842	+	7
GhPGF_crRNA1	TTTVTCATGGGGCGATGGCTATTTTCG	TTTATtATtGtGCGgTtcCTATTTTCa	D02	47270902	+	7
GhPGF_crRNA1	TTTVTCATGGGGCGATGGCTATTTTCG	TTTGTCATGtGaCtgaGGCTATTcTgG	D02	47144667	-	7
GhPGF_crRNA1	TTTVTCATGGGGCGATGGCTATTTTCG	TTTGTCATGGGGCccTttCTtTTaTCa	D02	61757347	+	7
GhPGF_crRNA1	TTTVTCATGGGGCGATGGCTATTTTCG	TTTGTCtTGaGGCaAaGaCTATTTgCc	D03	4959798	-	7
GhPGF_crRNA1	TTTVTCATGGGGCGATGGCTATTTTCG	TTTAaatTGGGGaGATGGCTAgTcTtG	D03	23878967	-	7
GhPGF_crRNA1	TTTVTCATGGGGCGATGGCTATTTTCG	TTTAcCAcGGGGaGATGGaccTTTTCa	D03	26372985	-	7
GhPGF_crRNA1	TTTVTCATGGGGCGATGGCTATTTTCG	TTTCTCtTGGGcCtATcGCgATTTTtG	D03	31703145	+	6
GhPGF_crRNA1	TTTVTCATGGGGCGATGGCTATTTTCG	TTTCTCtTGGGcCcATcGCgATTTTgc	D03	36626111	+	7
GhPGF_crRNA1	TTTVTCATGGGGCGATGGCTATTTTCG	TTTATCATGGGagGtcGGgTATTTTtt	D03	36134195	-	7
GhPGF_crRNA1	TTTVTCATGGGGCGATGGCTATTTTCG	TTTATCATGatGCcATaGCatTTTTCa	D03	39559150	+	7
GhPGF_crRNA1	TTTVTCATGGGGCGATGGCTATTTTCG	TTTCTCtTGGGtCcATtGCgATTTTgc	D03	40298359	-	7
GhPGF_crRNA1	TTTVTCATGGGGCGATGGCTATTTTCG	TTTATgATtGGGCtATGGaTAcTTgtG	D03	41268548	+	7
GhPGF_crRNA1	TTTVTCATGGGGCGATGGCTATTTTCG	TTTCTCATGatGaaATGtgTATTTTCa	D03	49909352	+	7
GhPGF_crRNA1	TTTVTCATGGGGCGATGGCTATTTTCG	TTTGTCATGtGaCtgaGGCTATTcTgG	D04	7509586	-	7
GhPGF_crRNA1	TTTVTCATGGGGCGATGGCTATTTTCG	TTTCaatTGGGGaGATGaCTAgTTTtG	D04	8552268	-	7
GhPGF_crRNA1	TTTVTCATGGGGCGATGGCTATTTTCG	TTTGTCATGGatgGATGGgaATgaTCG	D04	11367750	+	7
GhPGF_crRNA1	TTTVTCATGGGGCGATGGCTATTTTCG	TTTAcCATGGtGCcATaGCatTTTTCa	D04	14998419	+	7
GhPGF_crRNA1	TTTVTCATGGGGCGATGGCTATTTTCG	TTTGTCATtaGGgaATGtCTgTTTTCa	D04	15061597	-	7
GhPGF_crRNA1	TTTVTCATGGGGCGATGGCTATTTTCG	TTTGTaATGGctCaATaGCaATTTTCc	D04	17281730	+	7
GhPGF_crRNA1	TTTVTCATGGGGCGATGGCTATTTTCG	TTTGTacTcGGGtGAgGGacATTTTCG	D04	18165138	-	7
GhPGF_crRNA1	TTTVTCATGGGGCGATGGCTATTTTCG	TTTAcCATGaGGaGATGGaccTTTTCa	D04	27739933	+	7
GhPGF_crRNA1	TTTVTCATGGGGCGATGGCTATTTTCG	TTTCaatTGGGGaGATGaCTAgTTTtG	D04	30847961	+	7
GhPGF_crRNA1	TTTVTCATGGGGCGATGGCTATTTTCG	TTTCTCtTGGGcCcATcGCgATTTTgc	D04	35280159	+	7
GhPGF_crRNA1	TTTVTCATGGGGCGATGGCTATTTTCG	TTTCgCATGGGGgaAaGGagATTTTCa	D04	38851397	-	7
GhPGF_crRNA1	TTTVTCATGGGGCGATGGCTATTTTCG	TTTCTCtTGGGcCtATcGCggTTTTtG	D04	41458677	+	7
GhPGF_crRNA1	TTTVTCATGGGGCGATGGCTATTTTCG	TTTATggTGGGGCtAgGGCaATaTTaG	D04	45001674	-	7
GhPGF_crRNA1	TTTVTCATGGGGCGATGGCTATTTTCG	TTTGaCATGtGGCtgTGaCaATTTTgG	D04	46654960	+	7
GhPGF_crRNA1	TTTVTCATGGGGCGATGGCTATTTTCG	TTTGgCATGGGataATtGCaATTTTgG	D05	4076441	-	7
GhPGF_crRNA1	TTTVTCATGGGGCGATGGCTATTTTCG	TTTGTCATGGtGtGgcGGCcATTTgCc	D05	8446106	-	7
GhPGF_crRNA1	TTTVTCATGGGGCGATGGCTATTTTCG	TTTGTaATGGGGtGgaGGaTcTTTTgG	D05	9567355	-	7
GhPGF_crRNA1	TTTVTCATGGGGCGATGGCTATTTTCG	TTTATCATtGGGaGcTGcCTAacTTtG	D05	11447585	+	7
GhPGF_crRNA1	TTTVTCATGGGGCGATGGCTATTTTCG	TTTGTaAgGGGtatATGGtTATTTTgG	D05	12591086	-	7
GhPGF_crRNA1	TTTVTCATGGGGCGATGGCTATTTTCG	TTTGgCATGGGataATtGCaATTTTgG	D05	16450110	+	7
GhPGF_crRNA1	TTTVTCATGGGGCGATGGCTATTTTCG	TTTATCATGGaatGtTGGCTAcTTTgc	D05	20815150	+	7
GhPGF_crRNA1	TTTVTCATGGGGCGATGGCTATTTTCG	TTTCTtATaGGGaGATGcCTATTTctt	D05	29444094	-	7
GhPGF_crRNA1	TTTVTCATGGGGCGATGGCTATTTTCG	TTTCaCATtGGGgGcTGttcATTTTCG	D05	32249884	-	7
GhPGF_crRNA1	TTTVTCATGGGGCGATGGCTATTTTCG	TTTCaCATtGGGgGcTGttcATTTTCG	D05	32245123	-	7
GhPGF_crRNA1	TTTVTCATGGGGCGATGGCTATTTTCG	TTTGTttTGGccCGATGatTtTTTTCG	D05	34741843	-	7
GhPGF_crRNA1	TTTVTCATGGGGCGATGGCTATTTTCG	TTTCatATGGaGCaAaGGgTATTTTaG	D05	55601502	-	7
GhPGF_crRNA1	TTTVTCATGGGGCGATGGCTATTTTCG	TTTGgCATGGGataATtGCaATTTTgG	D06	636388	-	7
GhPGF_crRNA1	TTTVTCATGGGGCGATGGCTATTTTCG	TTTCaatTGGGGaGATGaCTAgTTTtG	D06	15420046	+	7
GhPGF_crRNA1	TTTVTCATGGGGCGATGGCTATTTTCG	TTTCTttTGGtGCcATGGCTtTTTTCt	D06	18952694	-	6
GhPGF_crRNA1	TTTVTCATGGGGCGATGGCTATTTTCG	TTTATCATGtGaCcATGtaTATcTTaG	D06	19833920	+	7
GhPGF_crRNA1	TTTVTCATGGGGCGATGGCTATTTTCG	TTTCTCATGGcatGtTGGCcAaTTTgG	D06	30686079	-	7
GhPGF_crRNA1	TTTVTCATGGGGCGATGGCTATTTTCG	TTTCaatTGGGGaGATGGCTAgTcTtG	D06	33419009	-	7
GhPGF_crRNA1	TTTVTCATGGGGCGATGGCTATTTTCG	TTTCTCAaGaGGCaATtGCTAaTTTaa	D06	33676001	-	7
GhPGF_crRNA1	TTTVTCATGGGGCGATGGCTATTTTCG	TTTATCATGGtGtaATtGCTAcTTTga	D06	40745583	-	7
GhPGF_crRNA1	TTTVTCATGGGGCGATGGCTATTTTCG	TTTATCATGatGCcATGGCTtcTTTCa	D06	55659433	+	6
GhPGF_crRNA1	TTTVTCATGGGGCGATGGCTATTTTCG	TTTATCATGatGCcATGGCTtTTTTCa	D06	55659478	+	5
GhPGF_crRNA1	TTTVTCATGGGGCGATGGCTATTTTCG	TTTCTCtTGGGcCtATcGCggTTTTtG	D06	59523472	-	7
GhPGF_crRNA1	TTTVTCATGGGGCGATGGCTATTTTCG	TTTGTaATtGGGCtgaGtCTATTTTgG	D06	60829359	-	7
GhPGF_crRNA1	TTTVTCATGGGGCGATGGCTATTTTCG	TTTGaCATGGtttcATaGCTtTTTTCG	D06	65003472	+	7
GhPGF_crRNA1	TTTVTCATGGGGCGATGGCTATTTTCG	TTTATCATcGGaaGAcGaaTATTTTtG	D06	66624687	-	7
GhPGF_crRNA1	TTTVTCATGGGGCGATGGCTATTTTCG	TTTATaAcGtGGtGgTtGCTAaTTTCG	D07	1651859	+	7
GhPGF_crRNA1	TTTVTCATGGGGCGATGGCTATTTTCG	TTTATaAgttGGtGATGGaTATTTTgG	D07	2518696	+	7
GhPGF_crRNA1	TTTVTCATGGGGCGATGGCTATTTTCG	TTTATCAaGaGGCGATtGgTAaTTcaG	D07	14820085	-	7
GhPGF_crRNA1	TTTVTCATGGGGCGATGGCTATTTTCG	TTTCaatTGGGGaGATGGCTAgTcTtG	D07	18093809	-	7
GhPGF_crRNA1	TTTVTCATGGGGCGATGGCTATTTTCG	TTTGgCATGGGaaGtTGGggATTTTCa	D07	21302313	-	7
GhPGF_crRNA1	TTTVTCATGGGGCGATGGCTATTTTCG	TTTGTgcTGGGcaGATGGtTATTTTCa	D07	22058645	-	6
GhPGF_crRNA1	TTTVTCATGGGGCGATGGCTATTTTCG	TTTCTatTGGGGaGATGGCTAgTcTtG	D07	25051994	+	6
GhPGF_crRNA1	TTTVTCATGGGGCGATGGCTATTTTCG	TTTCagtTGtGGaGATGGCTAgTTTtG	D07	25477272	+	7
GhPGF_crRNA1	TTTVTCATGGGGCGATGGCTATTTTCG	TTTCTCATGGtGgGtTGGtTtTTTTtt	D07	28979786	-	7
GhPGF_crRNA1	TTTVTCATGGGGCGATGGCTATTTTCG	TTTCaatTGGGGaGATGGCTAgTcTtG	D07	52362151	+	7
GhPGF_crRNA1	TTTVTCATGGGGCGATGGCTATTTTCG	TTTGTCActtaGCGAaGGaTATTTTaG	D07	54046973	+	7
GhPGF_crRNA1	TTTVTCATGGGGCGATGGCTATTTTCG	TTTGTCATGttGtGcaGGCTATTaTCG	D08	2054070	-	6
GhPGF_crRNA1	TTTVTCATGGGGCGATGGCTATTTTCG	TTTGgCATGGGataATtGCaATTTTtG	D08	4105861	+	7
GhPGF_crRNA1	TTTVTCATGGGGCGATGGCTATTTTCG	TTTCaCATGGtctaATtGCTATTTTaG	D08	7399945	-	7
GhPGF_crRNA1	TTTVTCATGGGGCGATGGCTATTTTCG	TTTATtATttGcCGATGaCTATaTTCt	D08	9995591	-	7
GhPGF_crRNA1	TTTVTCATGGGGCGATGGCTATTTTCG	TTTATCATGGtctaATttCTATTTTaG	D08	11366415	-	7
GhPGF_crRNA1	TTTVTCATGGGGCGATGGCTATTTTCG	TTTCTCATGGGGCtATtGtTATgaTga	D08	19750562	+	7
GhPGF_crRNA1	TTTVTCATGGGGCGATGGCTATTTTCG	TTTCTCATGGGGCttTGGgTtTTcTtt	D08	23871902	+	7
GhPGF_crRNA1	TTTVTCATGGGGCGATGGCTATTTTCG	TTTCTCtctGGGaGATaGaTATTTTaG	D08	23216349	-	7
GhPGF_crRNA1	TTTVTCATGGGGCGATGGCTATTTTCG	TTTCaatTGGGGaGATGGCTAgTcTtG	D08	24771418	-	7
GhPGF_crRNA1	TTTVTCATGGGGCGATGGCTATTTTCG	TTTCaCATtGGGgGcTGttcATTTTCG	D08	26384919	+	7
GhPGF_crRNA1	TTTVTCATGGGGCGATGGCTATTTTCG	TTTGcCAaGGGGaGATGGtccTTTTCa	D08	28768225	-	7
GhPGF_crRNA1	TTTVTCATGGGGCGATGGCTATTTTCG	TTTATgATGGGGgtAgGGCaATaTTaG	D08	39164825	-	7
GhPGF_crRNA1	TTTVTCATGGGGCGATGGCTATTTTCG	TTTATtATGGtctaATtGCTATTTTaG	D08	46836123	+	7
GhPGF_crRNA1	TTTVTCATGGGGCGATGGCTATTTTCG	TTTATCATGGaatGATGGCTAcTTTgc	D08	50882310	+	6
GhPGF_crRNA1	TTTVTCATGGGGCGATGGCTATTTTCG	TTTATCATGGaatGtTGGCTAcTTTgc	D08	60232821	+	7
GhPGF_crRNA1	TTTVTCATGGGGCGATGGCTATTTTCG	TTTCTCAcaGtGCGATaGCcATTTctG	D08	61063782	+	7
GhPGF_crRNA1	TTTVTCATGGGGCGATGGCTATTTTCG	TTTCTCAgGGtcCGtgGGtTATTTTCG	D08	65374832	-	6
GhPGF_crRNA1	TTTVTCATGGGGCGATGGCTATTTTCG	TTTGgCATGGGataATtGCaATTTTgG	D09	4814726	+	7
GhPGF_crRNA1	TTTVTCATGGGGCGATGGCTATTTTCG	TTTGcCATGGGGCtgaGtCTATTTgtG	D09	10014628	-	7
GhPGF_crRNA1	TTTVTCATGGGGCGATGGCTATTTTCG	TTTCaatTGGGGaGATGGtTAgTTTtG	D09	11276789	-	7
GhPGF_crRNA1	TTTVTCATGGGGCGATGGCTATTTTCG	TTTGTggTttGGtGATGGgTATTTTtG	D09	12394569	+	7
GhPGF_crRNA1	TTTVTCATGGGGCGATGGCTATTTTCG	TTTAaatTGGGGaGATGaCTAgTTTtG	D09	17362858	-	7
GhPGF_crRNA1	TTTVTCATGGGGCGATGGCTATTTTCG	TTTATCcTGGaGCatTGGtTtTTTTCt	D09	27170917	-	7
GhPGF_crRNA1	TTTVTCATGGGGCGATGGCTATTTTCG	TTTATCATGGtGtGATtGCTgcTTTga	D09	41478740	-	7
GhPGF_crRNA1	TTTVTCATGGGGCGATGGCTATTTTCG	TTTGTgATGaGGaGATaGaTATTTTgG	D09	47219000	-	6
GhPGF_crRNA1	TTTVTCATGGGGCGATGGCTATTTTCG	TTTGTaAgGGGGCctTtttTATTTTCG	D09	52637691	-	7
GhPGF_crRNA1	TTTVTCATGGGGCGATGGCTATTTTCG	TTTCcCATGatttGATGGaTATTTTgG	D10	4793742	+	7
GhPGF_crRNA1	TTTVTCATGGGGCGATGGCTATTTTCG	TTTGTCATGtGaCtgaGGCTATTcTgG	D10	8544350	+	7
GhPGF_crRNA1	TTTVTCATGGGGCGATGGCTATTTTCG	TTTCTCtTGGGcCcATcGCgATTTTgc	D10	10937904	-	7
GhPGF_crRNA1	TTTVTCATGGGGCGATGGCTATTTTCG	TTTAaaATGGGtattTGGCTATTTTgG	D10	12361808	+	7
GhPGF_crRNA1	TTTVTCATGGGGCGATGGCTATTTTCG	TTTAaaATGGGtattTGGCTATTTTgG	D10	12359768	-	7
GhPGF_crRNA1	TTTVTCATGGGGCGATGGCTATTTTCG	TTTAaaATGGGtattTGGCTATTTTgG	D10	12386950	-	7
GhPGF_crRNA1	TTTVTCATGGGGCGATGGCTATTTTCG	TTTCaatTGGGGaGATGGCTAgTcTtG	D10	14536005	-	7
GhPGF_crRNA1	TTTVTCATGGGGCGATGGCTATTTTCG	TTTATCATGGaatGtTGGCTAcTTTgc	D10	15547693	-	7
GhPGF_crRNA1	TTTVTCATGGGGCGATGGCTATTTTCG	TTTCTtATGGGGCttTGGgTtTTTTtt	D10	19126228	-	7
GhPGF_crRNA1	TTTVTCATGGGGCGATGGCTATTTTCG	TTTCTtAaGaGGgtATGGCTAaTTTCa	D10	20647049	-	7
GhPGF_crRNA1	TTTVTCATGGGGCGATGGCTATTTTCG	TTTCgatTGGGGaGATGGCTAgTcTtG	D10	24939468	+	7
GhPGF_crRNA1	TTTVTCATGGGGCGATGGCTATTTTCG	TTTCaaATGGGGaGATGaCTAaTcTtG	D10	29184352	+	7
GhPGF_crRNA1	TTTVTCATGGGGCGATGGCTATTTTCG	TTTAgCtTGGGGCGtaGGtTgTTTTaG	D10	43582580	+	7
GhPGF_crRNA1	TTTVTCATGGGGCGATGGCTATTTTCG	TTTCTCtTGGGtCcATtGCgATTTTgc	D10	44889957	+	7
GhPGF_crRNA1	TTTVTCATGGGGCGATGGCTATTTTCG	TTTATCATtGGGCttTtGCTgTTTcaG	D10	46373598	+	7
GhPGF_crRNA1	TTTVTCATGGGGCGATGGCTATTTTCG	TTTCaaATGGGGaGAaGGCTAgTcTtG	D10	47617556	-	7
GhPGF_crRNA1	TTTVTCATGGGGCGATGGCTATTTTCG	TTTCTCtTtGGGtGgTGGgTtTTgTCG	D10	48587721	-	7
GhPGF_crRNA1	TTTVTCATGGGGCGATGGCTATTTTCG	TTTCTCtTGGGGCaATatCTtTTTTgG	D10	50802610	-	6
GhPGF_crRNA1	TTTVTCATGGGGCGATGGCTATTTTCG	TTTGgCATGGGataATtGCaATTTTgG	D10	57312486	+	7
GhPGF_crRNA1	TTTVTCATGGGGCGATGGCTATTTTCG	TTTGgCATGGGataATtGCaATTTTgG	D10	63749981	-	7
GhPGF_crRNA1	TTTVTCATGGGGCGATGGCTATTTTCG	TTTAcCATaGaGCGATGGCaAcTTcaG	D11	2130516	+	7
GhPGF_crRNA1	TTTVTCATGGGGCGATGGCTATTTTCG	TTTATCATGGGtCGAgctgTATTTgtG	D11	5728185	+	7
GhPGF_crRNA1	TTTVTCATGGGGCGATGGCTATTTTCG	TTTATCATGGGGaGActGtTATTgTCc	D11	8353437	+	6
GhPGF_crRNA1	TTTVTCATGGGGCGATGGCTATTTTCG	TTTGTCATttGGgGtTGGtagTTTTCG	D11	9521255	+	7
GhPGF_crRNA1	TTTVTCATGGGGCGATGGCTATTTTCG	TTTATCATataGaGATaGaTATTTTtG	D11	9826177	+	7
GhPGF_crRNA1	TTTVTCATGGGGCGATGGCTATTTTCG	TTTCTCtTcGGGgGAgGGCTtcTTTCc	D11	19746627	-	7
GhPGF_crRNA1	TTTVTCATGGGGCGATGGCTATTTTCG	TTTCTCATtatGtGAgGGCTAcTTTgG	D11	19722728	-	7
GhPGF_crRNA1	TTTVTCATGGGGCGATGGCTATTTTCG	TTTCTCtTGGGcCtATcGCgATTTTgc	D11	23243371	-	7
GhPGF_crRNA1	TTTVTCATGGGGCGATGGCTATTTTCG	TTTCTCtTGGGcCtATcGCggTTTTCc	D11	27201574	-	7
GhPGF_crRNA1	TTTVTCATGGGGCGATGGCTATTTTCG	TTTAaCATGGtctaATtGCTATTTTaG	D11	27939479	-	7
GhPGF_crRNA1	TTTVTCATGGGGCGATGGCTATTTTCG	TTTCaatTGGGGaGATGGCTAgTcTtG	D11	35238952	+	7
GhPGF_crRNA1	TTTVTCATGGGGCGATGGCTATTTTCG	TTTGTCATacGattATGGtTATTTTtG	D11	36365964	-	7
GhPGF_crRNA1	TTTVTCATGGGGCGATGGCTATTTTCG	TTTATCATGcGtCtATGGCaATTgatG	D11	48079116	+	7
GhPGF_crRNA1	TTTVTCATGGGGCGATGGCTATTTTCG	TTTGTttTtGGGCtAgGGtTATTTTgG	D11	62005447	-	7
GhPGF_crRNA1	TTTVTCATGGGGCGATGGCTATTTTCG	TTTAattTGGaGtGATGGCgATTTgCG	D11	62635328	+	7
GhPGF_crRNA1	TTTVTCATGGGGCGATGGCTATTTTCG	TTTCTCAgGGtcCGtgGGtTATTTTCG	D11	66783936	-	6
GhPGF_crRNA1	TTTVTCATGGGGCGATGGCTATTTTCG	TTTATCATGtcaCGAatGCTATTTTta	D12	2763338	-	7
GhPGF_crRNA1	TTTVTCATGGGGCGATGGCTATTTTCG	TTTCTCAacGGttGcTGGtTtTTTTCG	D12	11700333	-	7
GhPGF_crRNA1	TTTVTCATGGGGCGATGGCTATTTTCG	TTTCTCtTGGGcCtATcGCggTTTTtG	D12	21664735	-	7
GhPGF_crRNA1	TTTVTCATGGGGCGATGGCTATTTTCG	TTTCaCATtGGGgGcTGttcATTTTCG	D12	22310227	-	7
GhPGF_crRNA1	TTTVTCATGGGGCGATGGCTATTTTCG	TTTCTCATGttGCtATGttTAaTTTCa	D12	30580332	-	7
GhPGF_crRNA1	TTTVTCATGGGGCGATGGCTATTTTCG	TTTCTCAaGcaGgaATGGaaATTTTCG	D12	33958101	-	7
GhPGF_crRNA1	TTTVTCATGGGGCGATGGCTATTTTCG	TTTGTCATaaGaCtATtGCaATTTTtG	D12	41224899	+	7
GhPGF_crRNA1	TTTVTCATGGGGCGATGGCTATTTTCG	TTTCTCtTGGGcCcATcGCgATTTTac	D12	42117810	+	7
GhPGF_crRNA1	TTTVTCATGGGGCGATGGCTATTTTCG	TTTGTCtaGtGGCGgTGcCaATTTTCG	D12	42498696	+	6
GhPGF_crRNA1	TTTVTCATGGGGCGATGGCTATTTTCG	TTTGTtAgGGGtCaATGGaTATgTTCa	D12	42923739	-	7
GhPGF_crRNA1	TTTVTCATGGGGCGATGGCTATTTTCG	TTTCaatTGGGGaGATGGCTAgTcTtG	D12	44316098	+	7
GhPGF_crRNA1	TTTVTCATGGGGCGATGGCTATTTTCG	TTTATCtTtaGGttATGGtTtTTTTCG	D12	50255014	-	7
GhPGF_crRNA1	TTTVTCATGGGGCGATGGCTATTTTCG	TTTGgCATtGaGCGATGtaTATcTgCG	D12	58962635	+	7
GhPGF_crRNA1	TTTVTCATGGGGCGATGGCTATTTTCG	TTTGgCATGGGataATtGCaATTTTgG	D13	1002722	+	7
GhPGF_crRNA1	TTTVTCATGGGGCGATGGCTATTTTCG	TTTGgCATGGGataATtGCaATTTTgG	D13	1006865	+	7
GhPGF_crRNA1	TTTVTCATGGGGCGATGGCTATTTTCG	TTTGTCtTGttttGAaGGCTATTTTaG	D13	5813837	+	7
GhPGF_crRNA1	TTTVTCATGGGGCGATGGCTATTTTCG	TTTCgacTGGGGaGATGGCTAgTcTtG	D13	6978567	+	7
GhPGF_crRNA1	TTTVTCATGGGGCGATGGCTATTTTCG	TTTCaatTGGGGaGATGGCTAgTcTtG	D13	9458580	+	7
GhPGF_crRNA1	TTTVTCATGGGGCGATGGCTATTTTCG	TTTGTCtTGGctCGATaGCTtTTcTCc	D13	13031350	+	7
GhPGF_crRNA1	TTTVTCATGGGGCGATGGCTATTTTCG	TTTCaatTGGGGaGATGGCTAgcTTgG	D13	15958585	+	7
GhPGF_crRNA1	TTTVTCATGGGGCGATGGCTATTTTCG	TTTCaatTGGGGaGATGGCTAgTcTtG	D13	17491367	+	7
GhPGF_crRNA1	TTTVTCATGGGGCGATGGCTATTTTCG	TTTCTtATGGGtCGATccCTATcaTCa	D13	18813820	-	7
GhPGF_crRNA1	TTTVTCATGGGGCGATGGCTATTTTCG	TTTAgCAgttGGgGATGGaTcTTTTCG	D13	35973716	+	7
GhPGF_crRNA1	TTTVTCATGGGGCGATGGCTATTTTCG	TTTATCATGGcGCcATaGtTtcTTTCa	D13	46061359	+	7
GhPGF_crRNA1	TTTVTCATGGGGCGATGGCTATTTTCG	TTTGTCATGtaGCtAcGtCTATTTTta	D13	46540980	-	7
GhPGF_crRNA1	TTTVTCATGGGGCGATGGCTATTTTCG	TTTGTCATGtaGCtAcGtCTATTTTta	D13	46550572	-	7
GhPGF_crRNA1	TTTVTCATGGGGCGATGGCTATTTTCG	TTTGTCATGtaGCtAcGtCTATTTTta	D13	46605983	-	7
GhPGF_crRNA1	TTTVTCATGGGGCGATGGCTATTTTCG	TTTGTCATGtaGCtAcGtCTATTTTta	D13	46673753	-	7
GhPGF_crRNA1	TTTVTCATGGGGCGATGGCTATTTTCG	TTTGTCATGtaGCtAcGtCTATTTTta	D13	46704915	-	7
GhPGF_crRNA1	TTTVTCATGGGGCGATGGCTATTTTCG	TTTGTCATGtaGCtAcGtCTATTTTta	D13	46710970	-	7
GhPGF_crRNA1	TTTVTCATGGGGCGATGGCTATTTTCG	TTTGTCATGtaGCtAcGtCTATTTTta	D13	46720878	-	7
GhPGF_crRNA1	TTTVTCATGGGGCGATGGCTATTTTCG	TTTGTCATGGctgGATGGgaATgaTCG	D13	51149990	+	7
GhPGF_crRNA1	TTTVTCATGGGGCGATGGCTATTTTCG	TTTCTCtTGGGcCcATtGCgATTTTgc	D13	52101465	+	7
GhPGF_crRNA1	TTTVTCATGGGGCGATGGCTATTTTCG	TTTGgCATGGGataATtGCaATTTTgG	D13	59977183	-	7
GhPGF_crRNA1	TTTVTCATGGGGCGATGGCTATTTTCG	TTTCTCtctGGGaGATtGaTATTTTaG	Scaffold2231	53342	-	7
GhPGF_crRNA1	TTTVTCATGGGGCGATGGCTATTTTCG	TTTGaCATcGGGCtATtGCTAgTTggG	Scaffold1421	13210	-	7
GhPGF_crRNA1	TTTVTCATGGGGCGATGGCTATTTTCG	TTTGTCATGGcGCcActaCTATTTagG	Scaffold926	14094	-	7
GhPGF_crRNA1	TTTVTCATGGGGCGATGGCTATTTTCG	TTTGcCAaGGGGaGATGGtccTTTTCa	Scaffold113	141523	+	7
GhPGF_crRNA1	TTTVTCATGGGGCGATGGCTATTTTCG	TTTATCATGtGGCtATGaCcATTTcga	Scaffold980	83157	+	7
GhPGF_crRNA1	TTTVTCATGGGGCGATGGCTATTTTCG	TTTCTCATGtGGCttTaGCTATcTTga	Scaffold1960	25169	+	7
GhPGF_crRNA1	TTTVTCATGGGGCGATGGCTATTTTCG	TTTCaCATtGGGgGcTGttcATTTTCG	Scaffold2633	29293	+	7
GhPGF_crRNA1	TTTVTCATGGGGCGATGGCTATTTTCG	TTTCcCtTGtaaCGATGaCTATTTTtG	Scaffold1240	31674	-	7
GhPGF_crRNA1	TTTVTCATGGGGCGATGGCTATTTTCG	TTTAcCATGaGGaGATGGaccTTTTCa	Scaffold1138	13512	+	7
GhPGF_crRNA1	TTTVTCATGGGGCGATGGCTATTTTCG	TTTAcCATaGaGCGATGGCaAcTTcaG	Scaffold531	125067	-	7
GhPGF_crRNA1	TTTVTCATGGGGCGATGGCTATTTTCG	TTTGaCATcGGGCtATtGCTAgTTggG	Scaffold1947	6411	+	7
